# Supplementary material for: Loss of Pol III repressor Maf1 in neurons promotes longevity by preventing the age-related decline in 5S rRNA and translation
Source: PLoS Biol. 2025 Jul 15;23(7):e3003250. doi: 10.1371/journal.pbio.3003250 (PMC12262857; doi:10.1371/journal.pbio.3003250)
Supplement: S1 Data — (XLSX) [file pbio.3003250.s008.xlsx]

## Sheet: Description
This file contains all the data presented in the figures.
The data are given per figure and figure panel.

## Sheet: Figure 1
pannel A	dMaf1 /actin5c		RU-	RU+		pannel C	day	frequency	event (censor=1)	genotype	RU		pannel D	day	frequency	event (censor=1)	genotype	RU		pannel E	DaGS>dMaf1 RNAi	RU	sugar	TAG per fly (umol/g)		pannel F	ActGS>dMaf1 RNAi	RU	sugar	TAG per fly (umol/g)
			0.581127	0.466749			3.9861111111111107	0	0	ActGS>Maf1RNAi	+			3.98611	0	0	DaGS>Maf1RNAi	+				-	1	10.2143				-	1	6.70343
			1.13768	0.266631			6.9493055555555552	0	0	ActGS>Maf1RNAi	+			6.94931	0	0	DaGS>Maf1RNAi	+				-	1	10.3139				-	1	9.16973
			1.31263	0.429748			9.1388888888888893	0	0	ActGS>Maf1RNAi	+			9.13889	0	0	DaGS>Maf1RNAi	+				-	1	12.0739				-	1	9.58241
			0.968564	0.540425			11.149305555555555	0	0	ActGS>Maf1RNAi	+			11.1493	0	0	DaGS>Maf1RNAi	+				-	1	12.111				-	1	10.1216
							14.006944444444445	0	0	ActGS>Maf1RNAi	+			14.0069	0	0	DaGS>Maf1RNAi	+				-	1	12.5714				-	1	11.2719
pannel B	genotype	pre-tRNA	per actin5c				16.059027777777779	1	0	ActGS>Maf1RNAi	+			16.059	2	0	DaGS>Maf1RNAi	+				-	1	14.1047				-	1	12.0052
	gal4>+	His	0.503898				17.979166666666668	0	0	ActGS>Maf1RNAi	+			17.9896	0	0	DaGS>Maf1RNAi	+				-	1	20.1255				-	1	12.0942
	gal4>+	His	0.800687				21	0	0	ActGS>Maf1RNAi	+			20.9792	0	0	DaGS>Maf1RNAi	+				-	1	22.1058				-	1	12.3979
	gal4>+	His	1.26325				23.024305555555557	0	0	ActGS>Maf1RNAi	+			23.0104	0	0	DaGS>Maf1RNAi	+				+	1	11.3837				-	1	13.7958
	gal4>+	His	1.43217				24.972222222222225	0	0	ActGS>Maf1RNAi	+			24.9896	0	0	DaGS>Maf1RNAi	+				+	1	12.0647				+	1	8.55431
	gal4>dMaf1RNAi	His	12.7986				28.190972222222225	0	0	ActGS>Maf1RNAi	+			28.2132	0	0	DaGS>Maf1RNAi	+				+	1	12.3457				+	1	10.2286
	gal4>dMaf1RNAi	His	5.57621				29.989583333333336	1	0	ActGS>Maf1RNAi	+			30.0063	0	0	DaGS>Maf1RNAi	+				+	1	12.9346				+	1	10.4948
	gal4>dMaf1RNAi	His	8.35282				32.045138888888893	0	0	ActGS>Maf1RNAi	+			32.059	0	0	DaGS>Maf1RNAi	+				+	1	13.0193				+	1	12.2743
	gal4>dMaf1RNAi	His	9.13591				35.152083333333337	0	0	ActGS>Maf1RNAi	+			34.9861	1	0	DaGS>Maf1RNAi	+				+	1	15.7309				+	1	12.9378
	gal4>+	Ile	0.381004				37.1562	0	0	ActGS>Maf1RNAi	+			37.1437	0	0	DaGS>Maf1RNAi	+				+	1	19.9855				+	1	13.342
	gal4>+	Ile	0.981256				39.180555555555557	0	0	ActGS>Maf1RNAi	+			39.1458	0	0	DaGS>Maf1RNAi	+				+	1	20.8763				+	1	14.526
	gal4>+	Ile	1.14868				42.208333333333336	0	0	ActGS>Maf1RNAi	+			42.1944	1	0	DaGS>Maf1RNAi	+				-	8	10.9822				+	1	15.3939
	gal4>+	Ile	1.48906				44.177083333333336	0	0	ActGS>Maf1RNAi	+			44.1562	0	0	DaGS>Maf1RNAi	+				-	8	13.5165				+	1	16.8115
	gal4>dMaf1RNAi	Ile	10.1972				45.972222222222221	0	0	ActGS>Maf1RNAi	+			45.9688	1	0	DaGS>Maf1RNAi	+				-	8	16.1217				-	8	11.313
	gal4>dMaf1RNAi	Ile	4.97549				48.9688	0	0	ActGS>Maf1RNAi	+			48.9688	0	0	DaGS>Maf1RNAi	+				-	8	17.6337				-	8	11.9704
	gal4>dMaf1RNAi	Ile	7.32266				51.125	0	0	ActGS>Maf1RNAi	+			51.125	0	0	DaGS>Maf1RNAi	+				-	8	18.0179				-	8	12.7449
	gal4>dMaf1RNAi	Ile	8.71674				53.038194444444443	1	0	ActGS>Maf1RNAi	+			53.0312	0	0	DaGS>Maf1RNAi	+				-	8	18.1176				-	8	13.0832
	gal4>+	Leu	0.144332				58.375	3	0	ActGS>Maf1RNAi	+			58	18	0	DaGS>Maf1RNAi	+				-	8	18.4089				-	8	14.7166
	gal4>+	Leu	0.596804				60.375	1	0	ActGS>Maf1RNAi	+			60.375	3	0	DaGS>Maf1RNAi	+				-	8	22.8713				-	8	17.6693
	gal4>+	Leu	0.373942				63.416666666666664	4	0	ActGS>Maf1RNAi	+			63.4167	11	0	DaGS>Maf1RNAi	+				+	8	14.8551				-	8	19.5753
	gal4>+	Leu	2.88492				67.208333333333329	22	0	ActGS>Maf1RNAi	+			67.2083	16	0	DaGS>Maf1RNAi	+				+	8	15.2056				-	8	21.4844
	gal4>dMaf1RNAi	Leu	8.8952				70.166666666666657	12	0	ActGS>Maf1RNAi	+			70.1667	7	0	DaGS>Maf1RNAi	+				+	8	16.6944				-	8	21.859
	gal4>dMaf1RNAi	Leu	4.16547				72.249999999999986	14	0	ActGS>Maf1RNAi	+			72.25	11	0	DaGS>Maf1RNAi	+				+	8	16.7989				+	8	13.4158
	gal4>dMaf1RNAi	Leu	5.14095				74.249999999999986	16	0	ActGS>Maf1RNAi	+			74.25	10	0	DaGS>Maf1RNAi	+				+	8	17.246				+	8	14.4426
	gal4>dMaf1RNAi	Leu	3.44299				77.208333333333314	32	0	ActGS>Maf1RNAi	+			77.2083	20	0	DaGS>Maf1RNAi	+				+	8	18.9874				+	8	14.6592
							79.124999999999986	5	0	ActGS>Maf1RNAi	+			79.125	2	0	DaGS>Maf1RNAi	+				+	8	19.7219				+	8	14.7602
							81.291666666666657	6	0	ActGS>Maf1RNAi	+			81.25	8	0	DaGS>Maf1RNAi	+				+	8	21.0956				+	8	16.7849
							84.249999999999986	2	0	ActGS>Maf1RNAi	+			84.25	3	0	DaGS>Maf1RNAi	+										+	8	17.1875
							84.249999999999986	0	0	ActGS>Maf1RNAi	+			84.25	0	0	DaGS>Maf1RNAi	+										+	8	18.3091
							84.249999999999986	0	0	ActGS>Maf1RNAi	+			84.25	0	0	DaGS>Maf1RNAi	+										+	8	20.4572
							84.249999999999986	0	0	ActGS>Maf1RNAi	+			84.25	0	0	DaGS>Maf1RNAi	+										+	8	21.849
							84.249999999999986	0	0	ActGS>Maf1RNAi	+			84.25	0	0	DaGS>Maf1RNAi	+
							84.249999999999986	0	0	ActGS>Maf1RNAi	+			84.25	0	0	DaGS>Maf1RNAi	+
							84.249999999999986	0	0	ActGS>Maf1RNAi	+			84.25	0	0	DaGS>Maf1RNAi	+
							84.249999999999986	0	0	ActGS>Maf1RNAi	+			84.25	0	0	DaGS>Maf1RNAi	+
							84.249999999999986	0	0	ActGS>Maf1RNAi	+			84.25	0	0	DaGS>Maf1RNAi	+
							84.249999999999986	0	0	ActGS>Maf1RNAi	+			84.25	0	0	DaGS>Maf1RNAi	+
							84.249999999999986	0	0	ActGS>Maf1RNAi	+			84.25	0	0	DaGS>Maf1RNAi	+
							84.249999999999986	0	0	ActGS>Maf1RNAi	+			84.25	0	0	DaGS>Maf1RNAi	+
							84.249999999999986	0	0	ActGS>Maf1RNAi	+			84.25	0	0	DaGS>Maf1RNAi	+
							84.249999999999986	0	0	ActGS>Maf1RNAi	+			84.25	0	0	DaGS>Maf1RNAi	+
							84.249999999999986	0	0	ActGS>Maf1RNAi	+			84.25	0	0	DaGS>Maf1RNAi	+
							84.249999999999986	0	0	ActGS>Maf1RNAi	+			84.25	0	0	DaGS>Maf1RNAi	+
							84.249999999999986	0	0	ActGS>Maf1RNAi	+			84.25	0	0	DaGS>Maf1RNAi	+
							84.249999999999986	0	0	ActGS>Maf1RNAi	+			84.25	0	0	DaGS>Maf1RNAi	+
							3.9861111111111107	0	1	ActGS>Maf1RNAi	+			3.98611	15	1	DaGS>Maf1RNAi	+
							6.9493055555555552	0	1	ActGS>Maf1RNAi	+			6.94931	0	1	DaGS>Maf1RNAi	+
							9.1388888888888893	0	1	ActGS>Maf1RNAi	+			9.13889	0	1	DaGS>Maf1RNAi	+
							11.149305555555555	0	1	ActGS>Maf1RNAi	+			11.1493	0	1	DaGS>Maf1RNAi	+
							14.006944444444445	2	1	ActGS>Maf1RNAi	+			14.0069	0	1	DaGS>Maf1RNAi	+
							16.059027777777779	1	1	ActGS>Maf1RNAi	+			16.059	0	1	DaGS>Maf1RNAi	+
							17.979166666666668	0	1	ActGS>Maf1RNAi	+			17.9896	0	1	DaGS>Maf1RNAi	+
							21	0	1	ActGS>Maf1RNAi	+			20.9792	0	1	DaGS>Maf1RNAi	+
							23.024305555555557	0	1	ActGS>Maf1RNAi	+			23.0104	1	1	DaGS>Maf1RNAi	+
							24.972222222222225	1	1	ActGS>Maf1RNAi	+			24.9896	0	1	DaGS>Maf1RNAi	+
							28.190972222222225	1	1	ActGS>Maf1RNAi	+			28.2132	0	1	DaGS>Maf1RNAi	+
							29.989583333333336	0	1	ActGS>Maf1RNAi	+			30.0063	0	1	DaGS>Maf1RNAi	+
							32.045138888888893	0	1	ActGS>Maf1RNAi	+			32.059	0	1	DaGS>Maf1RNAi	+
							35.152083333333337	0	1	ActGS>Maf1RNAi	+			34.9861	0	1	DaGS>Maf1RNAi	+
							37.1562	0	1	ActGS>Maf1RNAi	+			37.1437	0	1	DaGS>Maf1RNAi	+
							39.180555555555557	0	1	ActGS>Maf1RNAi	+			39.1458	0	1	DaGS>Maf1RNAi	+
							42.208333333333336	0	1	ActGS>Maf1RNAi	+			42.1944	0	1	DaGS>Maf1RNAi	+
							44.177083333333336	0	1	ActGS>Maf1RNAi	+			44.1562	0	1	DaGS>Maf1RNAi	+
							45.972222222222221	1	1	ActGS>Maf1RNAi	+			45.9688	0	1	DaGS>Maf1RNAi	+
							48.9688	0	1	ActGS>Maf1RNAi	+			48.9688	0	1	DaGS>Maf1RNAi	+
							51.125	0	1	ActGS>Maf1RNAi	+			51.125	1	1	DaGS>Maf1RNAi	+
							53.038194444444443	0	1	ActGS>Maf1RNAi	+			53.0312	0	1	DaGS>Maf1RNAi	+
							58.375	0	1	ActGS>Maf1RNAi	+			58	0	1	DaGS>Maf1RNAi	+
							60.375	0	1	ActGS>Maf1RNAi	+			60.375	1	1	DaGS>Maf1RNAi	+
							63.416666666666664	2	1	ActGS>Maf1RNAi	+			63.4167	4	1	DaGS>Maf1RNAi	+
							67.208333333333329	2	1	ActGS>Maf1RNAi	+			67.2083	3	1	DaGS>Maf1RNAi	+
							70.166666666666657	5	1	ActGS>Maf1RNAi	+			70.1667	3	1	DaGS>Maf1RNAi	+
							72.249999999999986	3	1	ActGS>Maf1RNAi	+			72.25	7	1	DaGS>Maf1RNAi	+
							74.249999999999986	0	1	ActGS>Maf1RNAi	+			74.25	0	1	DaGS>Maf1RNAi	+
							77.208333333333314	0	1	ActGS>Maf1RNAi	+			77.2083	0	1	DaGS>Maf1RNAi	+
							79.124999999999986	0	1	ActGS>Maf1RNAi	+			79.125	0	1	DaGS>Maf1RNAi	+
							81.291666666666657	0	1	ActGS>Maf1RNAi	+			81.25	0	1	DaGS>Maf1RNAi	+
							84.249999999999986	1	1	ActGS>Maf1RNAi	+			84.25	0	1	DaGS>Maf1RNAi	+
							84.249999999999986	0	1	ActGS>Maf1RNAi	+			84.25	0	1	DaGS>Maf1RNAi	+
							84.249999999999986	0	1	ActGS>Maf1RNAi	+			84.25	0	1	DaGS>Maf1RNAi	+
							84.249999999999986	0	1	ActGS>Maf1RNAi	+			84.25	0	1	DaGS>Maf1RNAi	+
							84.249999999999986	0	1	ActGS>Maf1RNAi	+			84.25	0	1	DaGS>Maf1RNAi	+
							84.249999999999986	0	1	ActGS>Maf1RNAi	+			84.25	0	1	DaGS>Maf1RNAi	+
							84.249999999999986	0	1	ActGS>Maf1RNAi	+			84.25	0	1	DaGS>Maf1RNAi	+
							84.249999999999986	0	1	ActGS>Maf1RNAi	+			84.25	0	1	DaGS>Maf1RNAi	+
							84.249999999999986	0	1	ActGS>Maf1RNAi	+			84.25	0	1	DaGS>Maf1RNAi	+
							84.249999999999986	0	1	ActGS>Maf1RNAi	+			84.25	0	1	DaGS>Maf1RNAi	+
							84.249999999999986	0	1	ActGS>Maf1RNAi	+			84.25	0	1	DaGS>Maf1RNAi	+
							84.249999999999986	0	1	ActGS>Maf1RNAi	+			84.25	0	1	DaGS>Maf1RNAi	+
							84.249999999999986	0	1	ActGS>Maf1RNAi	+			84.25	0	1	DaGS>Maf1RNAi	+
							84.249999999999986	0	1	ActGS>Maf1RNAi	+			84.25	0	1	DaGS>Maf1RNAi	+
							84.249999999999986	0	1	ActGS>Maf1RNAi	+			84.25	0	1	DaGS>Maf1RNAi	+
							84.249999999999986	0	1	ActGS>Maf1RNAi	+			84.25	0	1	DaGS>Maf1RNAi	+
							84.249999999999986	0	1	ActGS>Maf1RNAi	+			84.25	0	1	DaGS>Maf1RNAi	+
							84.249999999999986	0	1	ActGS>Maf1RNAi	+			84.25	0	1	DaGS>Maf1RNAi	+
							3.9861111111111107	0	0	ActGS>Maf1RNAi	-			3.98611	1	0	DaGS>Maf1RNAi	-
							6.9493055555555552	0	0	ActGS>Maf1RNAi	-			6.94931	0	0	DaGS>Maf1RNAi	-
							9.1388888888888893	0	0	ActGS>Maf1RNAi	-			9.13889	0	0	DaGS>Maf1RNAi	-
							11.149305555555555	0	0	ActGS>Maf1RNAi	-			11.1493	0	0	DaGS>Maf1RNAi	-
							14.006944444444445	0	0	ActGS>Maf1RNAi	-			14.0069	0	0	DaGS>Maf1RNAi	-
							16.059027777777779	0	0	ActGS>Maf1RNAi	-			16.059	0	0	DaGS>Maf1RNAi	-
							17.979166666666668	0	0	ActGS>Maf1RNAi	-			17.9896	0	0	DaGS>Maf1RNAi	-
							21	0	0	ActGS>Maf1RNAi	-			20.9792	0	0	DaGS>Maf1RNAi	-
							23.024305555555557	0	0	ActGS>Maf1RNAi	-			23.0104	0	0	DaGS>Maf1RNAi	-
							24.972222222222225	0	0	ActGS>Maf1RNAi	-			24.9896	0	0	DaGS>Maf1RNAi	-
							28.190972222222225	0	0	ActGS>Maf1RNAi	-			28.2132	0	0	DaGS>Maf1RNAi	-
							29.989583333333336	0	0	ActGS>Maf1RNAi	-			30.0063	0	0	DaGS>Maf1RNAi	-
							32.045138888888893	0	0	ActGS>Maf1RNAi	-			32.059	0	0	DaGS>Maf1RNAi	-
							35.152083333333337	0	0	ActGS>Maf1RNAi	-			34.9861	0	0	DaGS>Maf1RNAi	-
							37.1562	1	0	ActGS>Maf1RNAi	-			37.1437	0	0	DaGS>Maf1RNAi	-
							39.180555555555557	0	0	ActGS>Maf1RNAi	-			39.1458	0	0	DaGS>Maf1RNAi	-
							42.208333333333336	1	0	ActGS>Maf1RNAi	-			42.1944	1	0	DaGS>Maf1RNAi	-
							44.177083333333336	0	0	ActGS>Maf1RNAi	-			44.1562	0	0	DaGS>Maf1RNAi	-
							45.972222222222221	0	0	ActGS>Maf1RNAi	-			45.9688	0	0	DaGS>Maf1RNAi	-
							48.9688	0	0	ActGS>Maf1RNAi	-			48.9688	1	0	DaGS>Maf1RNAi	-
							51.125	0	0	ActGS>Maf1RNAi	-			51.125	3	0	DaGS>Maf1RNAi	-
							53.038194444444443	1	0	ActGS>Maf1RNAi	-			53.0312	3	0	DaGS>Maf1RNAi	-
							58.375	8	0	ActGS>Maf1RNAi	-			58	39	0	DaGS>Maf1RNAi	-
							60.375	4	0	ActGS>Maf1RNAi	-			60.375	7	0	DaGS>Maf1RNAi	-
							63.416666666666664	27	0	ActGS>Maf1RNAi	-			63.4167	12	0	DaGS>Maf1RNAi	-
							67.208333333333329	43	0	ActGS>Maf1RNAi	-			67.2083	24	0	DaGS>Maf1RNAi	-
							70.166666666666657	22	0	ActGS>Maf1RNAi	-			70.1667	13	0	DaGS>Maf1RNAi	-
							72.249999999999986	9	0	ActGS>Maf1RNAi	-			72.25	3	0	DaGS>Maf1RNAi	-
							74.249999999999986	5	0	ActGS>Maf1RNAi	-			74.25	10	0	DaGS>Maf1RNAi	-
							77.208333333333314	1	0	ActGS>Maf1RNAi	-			77.2083	6	0	DaGS>Maf1RNAi	-
							79.124999999999986	0	0	ActGS>Maf1RNAi	-			79.125	0	0	DaGS>Maf1RNAi	-
							81.291666666666657	0	0	ActGS>Maf1RNAi	-			81.25	0	0	DaGS>Maf1RNAi	-
							84.249999999999986	0	0	ActGS>Maf1RNAi	-			84.25	0	0	DaGS>Maf1RNAi	-
							84.249999999999986	0	0	ActGS>Maf1RNAi	-			84.25	0	0	DaGS>Maf1RNAi	-
							84.249999999999986	0	0	ActGS>Maf1RNAi	-			84.25	0	0	DaGS>Maf1RNAi	-
							84.249999999999986	0	0	ActGS>Maf1RNAi	-			84.25	0	0	DaGS>Maf1RNAi	-
							84.249999999999986	0	0	ActGS>Maf1RNAi	-			84.25	0	0	DaGS>Maf1RNAi	-
							84.249999999999986	0	0	ActGS>Maf1RNAi	-			84.25	0	0	DaGS>Maf1RNAi	-
							84.249999999999986	0	0	ActGS>Maf1RNAi	-			84.25	0	0	DaGS>Maf1RNAi	-
							84.249999999999986	0	0	ActGS>Maf1RNAi	-			84.25	0	0	DaGS>Maf1RNAi	-
							84.249999999999986	0	0	ActGS>Maf1RNAi	-			84.25	0	0	DaGS>Maf1RNAi	-
							84.249999999999986	0	0	ActGS>Maf1RNAi	-			84.25	0	0	DaGS>Maf1RNAi	-
							84.249999999999986	0	0	ActGS>Maf1RNAi	-			84.25	0	0	DaGS>Maf1RNAi	-
							84.249999999999986	0	0	ActGS>Maf1RNAi	-			84.25	0	0	DaGS>Maf1RNAi	-
							84.249999999999986	0	0	ActGS>Maf1RNAi	-			84.25	0	0	DaGS>Maf1RNAi	-
							84.249999999999986	0	0	ActGS>Maf1RNAi	-			84.25	0	0	DaGS>Maf1RNAi	-
							84.249999999999986	0	0	ActGS>Maf1RNAi	-			84.25	0	0	DaGS>Maf1RNAi	-
							84.249999999999986	0	0	ActGS>Maf1RNAi	-			84.25	0	0	DaGS>Maf1RNAi	-
							84.249999999999986	0	0	ActGS>Maf1RNAi	-			84.25	0	0	DaGS>Maf1RNAi	-
							84.249999999999986	0	0	ActGS>Maf1RNAi	-			84.25	0	0	DaGS>Maf1RNAi	-
							3.9861111111111107	0	1	ActGS>Maf1RNAi	-			3.98611	1	1	DaGS>Maf1RNAi	-
							6.9493055555555552	0	1	ActGS>Maf1RNAi	-			6.94931	0	1	DaGS>Maf1RNAi	-
							9.1388888888888893	0	1	ActGS>Maf1RNAi	-			9.13889	0	1	DaGS>Maf1RNAi	-
							11.149305555555555	0	1	ActGS>Maf1RNAi	-			11.1493	0	1	DaGS>Maf1RNAi	-
							14.006944444444445	0	1	ActGS>Maf1RNAi	-			14.0069	0	1	DaGS>Maf1RNAi	-
							16.059027777777779	0	1	ActGS>Maf1RNAi	-			16.059	0	1	DaGS>Maf1RNAi	-
							17.979166666666668	1	1	ActGS>Maf1RNAi	-			17.9896	0	1	DaGS>Maf1RNAi	-
							21	0	1	ActGS>Maf1RNAi	-			20.9792	0	1	DaGS>Maf1RNAi	-
							23.024305555555557	0	1	ActGS>Maf1RNAi	-			23.0104	0	1	DaGS>Maf1RNAi	-
							24.972222222222225	0	1	ActGS>Maf1RNAi	-			24.9896	0	1	DaGS>Maf1RNAi	-
							28.190972222222225	0	1	ActGS>Maf1RNAi	-			28.2132	0	1	DaGS>Maf1RNAi	-
							29.989583333333336	0	1	ActGS>Maf1RNAi	-			30.0063	15	1	DaGS>Maf1RNAi	-
							32.045138888888893	0	1	ActGS>Maf1RNAi	-			32.059	0	1	DaGS>Maf1RNAi	-
							35.152083333333337	0	1	ActGS>Maf1RNAi	-			34.9861	0	1	DaGS>Maf1RNAi	-
							37.1562	0	1	ActGS>Maf1RNAi	-			37.1437	1	1	DaGS>Maf1RNAi	-
							39.180555555555557	0	1	ActGS>Maf1RNAi	-			39.1458	0	1	DaGS>Maf1RNAi	-
							42.208333333333336	0	1	ActGS>Maf1RNAi	-			42.1944	0	1	DaGS>Maf1RNAi	-
							44.177083333333336	0	1	ActGS>Maf1RNAi	-			44.1562	0	1	DaGS>Maf1RNAi	-
							45.972222222222221	0	1	ActGS>Maf1RNAi	-			45.9688	0	1	DaGS>Maf1RNAi	-
							48.9688	0	1	ActGS>Maf1RNAi	-			48.9688	3	1	DaGS>Maf1RNAi	-
							51.125	15	1	ActGS>Maf1RNAi	-			51.125	1	1	DaGS>Maf1RNAi	-
							53.038194444444443	0	1	ActGS>Maf1RNAi	-			53.0312	1	1	DaGS>Maf1RNAi	-
							58.375	0	1	ActGS>Maf1RNAi	-			58	0	1	DaGS>Maf1RNAi	-
							60.375	0	1	ActGS>Maf1RNAi	-			60.375	0	1	DaGS>Maf1RNAi	-
							63.416666666666664	1	1	ActGS>Maf1RNAi	-			63.4167	0	1	DaGS>Maf1RNAi	-
							67.208333333333329	2	1	ActGS>Maf1RNAi	-			67.2083	2	1	DaGS>Maf1RNAi	-
							70.166666666666657	6	1	ActGS>Maf1RNAi	-			70.1667	1	1	DaGS>Maf1RNAi	-
							72.249999999999986	1	1	ActGS>Maf1RNAi	-			72.25	0	1	DaGS>Maf1RNAi	-
							74.249999999999986	0	1	ActGS>Maf1RNAi	-			74.25	0	1	DaGS>Maf1RNAi	-
							77.208333333333314	0	1	ActGS>Maf1RNAi	-			77.2083	0	1	DaGS>Maf1RNAi	-
							79.124999999999986	0	1	ActGS>Maf1RNAi	-			79.125	1	1	DaGS>Maf1RNAi	-
							81.291666666666657	0	1	ActGS>Maf1RNAi	-			81.25	0	1	DaGS>Maf1RNAi	-
							84.249999999999986	0	1	ActGS>Maf1RNAi	-			84.25	0	1	DaGS>Maf1RNAi	-
							84.249999999999986	0	1	ActGS>Maf1RNAi	-			84.25	0	1	DaGS>Maf1RNAi	-
							84.249999999999986	0	1	ActGS>Maf1RNAi	-			84.25	0	1	DaGS>Maf1RNAi	-
							84.249999999999986	0	1	ActGS>Maf1RNAi	-			84.25	0	1	DaGS>Maf1RNAi	-
							84.249999999999986	0	1	ActGS>Maf1RNAi	-			84.25	0	1	DaGS>Maf1RNAi	-
							84.249999999999986	0	1	ActGS>Maf1RNAi	-			84.25	0	1	DaGS>Maf1RNAi	-
							84.249999999999986	0	1	ActGS>Maf1RNAi	-			84.25	0	1	DaGS>Maf1RNAi	-
							84.249999999999986	0	1	ActGS>Maf1RNAi	-			84.25	0	1	DaGS>Maf1RNAi	-
							84.249999999999986	0	1	ActGS>Maf1RNAi	-			84.25	0	1	DaGS>Maf1RNAi	-
							84.249999999999986	0	1	ActGS>Maf1RNAi	-			84.25	0	1	DaGS>Maf1RNAi	-
							84.249999999999986	0	1	ActGS>Maf1RNAi	-			84.25	0	1	DaGS>Maf1RNAi	-
							84.249999999999986	0	1	ActGS>Maf1RNAi	-			84.25	0	1	DaGS>Maf1RNAi	-
							84.249999999999986	0	1	ActGS>Maf1RNAi	-			84.25	0	1	DaGS>Maf1RNAi	-
							84.249999999999986	0	1	ActGS>Maf1RNAi	-			84.25	0	1	DaGS>Maf1RNAi	-
							84.249999999999986	0	1	ActGS>Maf1RNAi	-			84.25	0	1	DaGS>Maf1RNAi	-
							84.249999999999986	0	1	ActGS>Maf1RNAi	-			84.25	0	1	DaGS>Maf1RNAi	-
							84.249999999999986	0	1	ActGS>Maf1RNAi	-			84.25	0	1	DaGS>Maf1RNAi	-
							84.249999999999986	0	1	ActGS>Maf1RNAi	-			84.25	0	1	DaGS>Maf1RNAi	-

## Sheet: Figure 2
pannel A	neuron	muscle cell	glial cell	fat cell	oenocyte	hemocyte	cardial cell	tracheal cell	enteroendocrine cell	ISC and enteroblast	germ line cell	enterocyte		pannel B	day	pre-tRNA	per total DNA		pannel C	day	pre-tRNA	per total DNA		pannel D	day	frequency	event (censor=1)	genotype	RU		pannel E	day	frequency	event (censor=1)	genotype	RU		pannel F	day	frequency	event (censor=1)	genotype	RU
	0	0	0	0	0	0	0	0	0	0	0	0			7	His	0.816478			7	His	0.90819			2.2916666666666665	0	0	elavGS>maf1RNAi	-			2	0	0	TiGS>maf1RNAi	-			2.29167	0	0	elavGS>maf1RNAi	-
	0	0	0	0	0	0	0	0	0	0	0	0			7	His	0.87145			7	His	1.01677			4.1375000000000002	0	0	elavGS>maf1RNAi	-			4	0	0	TiGS>maf1RNAi	-			4.05417	0	0	elavGS>maf1RNAi	-
	0	0	0	0	0	0	0	0	0	0	0	0			7	His	0.864542			7	His	1.03312			7.3909722222222225	0	0	elavGS>maf1RNAi	-			6	0	0	TiGS>maf1RNAi	-			7.14097	0	0	elavGS>maf1RNAi	-
	0	0	0	0	0	0	0	0	0	0	0	0			7	His	0.819971			7	His	0.760228			9.2777777777777786	0	0	elavGS>maf1RNAi	-			11	0	0	TiGS>maf1RNAi	-			9.15278	0	0	elavGS>maf1RNAi	-
	0	0	0	0	0	0	0	0	0	0	0	0			7	His	1.54246			7	His	0.926031			16.227777777777778	0	0	elavGS>maf1RNAi	-			13	1	0	TiGS>maf1RNAi	-			11.0194	0	0	elavGS>maf1RNAi	-
	0	0	0	0	0	0	0	0	0	0	0	0			7	His	1.08509			7	His	1.35566			18.166666666666668	0	0	elavGS>maf1RNAi	-			15	0	0	TiGS>maf1RNAi	-			14	0	0	elavGS>maf1RNAi	-
	0	0	0	0	0	0	0	0	0	0	0	0			42	His	0.625871			42	His	0.690706			21.166666666666668	0	0	elavGS>maf1RNAi	-			18	0	0	TiGS>maf1RNAi	-			16	0	0	elavGS>maf1RNAi	-
	0	0	0	0	0	0	0	0	0	0	0	0			42	His	0.922129			42	His	0.672677			23.166666666666668	0	0	elavGS>maf1RNAi	-			20	0	0	TiGS>maf1RNAi	-			18	0	0	elavGS>maf1RNAi	-
	0	0	0	0	0	0	0	0	0	0	0	0			42	His	0.641239			42	His	0.72348			25.125	0	0	elavGS>maf1RNAi	-			22	0	0	TiGS>maf1RNAi	-			21	0	0	elavGS>maf1RNAi	-
	0	0	0	0	0	0	0	0	0	0	0	0			42	His	1.0542			42	His	0.50285			28.166666666666668	0	0	elavGS>maf1RNAi	-			26	0	0	TiGS>maf1RNAi	-			23	1	0	elavGS>maf1RNAi	-
	0	0	0	0	0	0	0	0	0	0	0	0			42	His	0.867619			42	His	0.635175			30.166666666666668	0	0	elavGS>maf1RNAi	-			28	0	0	TiGS>maf1RNAi	-			25	0	0	elavGS>maf1RNAi	-
	0	0	0	0	0	0	0	0	0	0	0	0			42	His	0.534082			42	His	0.565185			32.125	0	0	elavGS>maf1RNAi	-			30	0	0	TiGS>maf1RNAi	-			28	1	0	elavGS>maf1RNAi	-
	0	0	0	0	0	0	0	0	0	0	0	0			7	Ile	0.703775			7	Ile	0.99496			35.208333333333336	0	0	elavGS>maf1RNAi	-			32	0	0	TiGS>maf1RNAi	-			30	4	0	elavGS>maf1RNAi	-
	0	0	0	0	0	0	0	0	0	0	0	0			7	Ile	0.970723			7	Ile	1.00059			37.25	0	0	elavGS>maf1RNAi	-			34	0	0	TiGS>maf1RNAi	-			32	1	0	elavGS>maf1RNAi	-
	0	0	0	0	0	0	0	0	0	0	0	0			7	Ile	0.68847			7	Ile	1.0368			39.25	0	0	elavGS>maf1RNAi	-			36	4	0	TiGS>maf1RNAi	-			35	6	0	elavGS>maf1RNAi	-
	0	0	0	0	0	0	0	0	0	0	0	0			7	Ile	1.28113			7	Ile	0.782207			42.291666666666664	0	0	elavGS>maf1RNAi	-			39	0	0	TiGS>maf1RNAi	-			38	4	0	elavGS>maf1RNAi	-
	0	0	0	0	0	0	0	0	0	0	0	0			7	Ile	1.13444			7	Ile	0.589308			44.166666666666664	0	0	elavGS>maf1RNAi	-			41	0	0	TiGS>maf1RNAi	-			40	1	0	elavGS>maf1RNAi	-
	0	0	0	0	0	0	0	0	0	0	0	0			7	Ile	1.22146			7	Ile	1.59613			46.166666666666664	1	0	elavGS>maf1RNAi	-			43	1	0	TiGS>maf1RNAi	-			42	8	0	elavGS>maf1RNAi	-
	0	0	0	0	0	0	0	0	0	0	0	0			42	Ile	0.775408			42	Ile	0.699349			49.333333333333329	1	0	elavGS>maf1RNAi	-			46	0	0	TiGS>maf1RNAi	-			44	4	0	elavGS>maf1RNAi	-
	0	0	0	0	0	0	0	0	0	0	0	0			42	Ile	0.683588			42	Ile	0.716689			51.291666666666664	3	0	elavGS>maf1RNAi	-			48	4	0	TiGS>maf1RNAi	-			46	9	0	elavGS>maf1RNAi	-
	0	0	0	0	0	0	0	0	0	0	0	0			42	Ile	0.84739			42	Ile	0.674957			53	6	0	elavGS>maf1RNAi	-			50	9	0	TiGS>maf1RNAi	-			49	13	0	elavGS>maf1RNAi	-
	0	0	0	0	0	0	0	0	0	0	0	0			42	Ile	0.45875			42	Ile	0.492551			56.291666666666664	10	0	elavGS>maf1RNAi	-			53	3	0	TiGS>maf1RNAi	-			51	5	0	elavGS>maf1RNAi	-
	0	0	0	0	0	0	0	0	0	0	0	0			42	Ile	0.724471			42	Ile	0.743506			58.208333333333329	8	0	elavGS>maf1RNAi	-			55	3	0	TiGS>maf1RNAi	-			53	11	0	elavGS>maf1RNAi	-
	0	0	0	0	0	0	0	0	0	0	0	0			42	Ile	0.549258			42	Ile	0.281906			60.124999999999993	8	0	elavGS>maf1RNAi	-			57	5	0	TiGS>maf1RNAi	-			56	16	0	elavGS>maf1RNAi	-
	0	0	0	0	0	0	0	0	0	0	0	0			7	Leu	1.24865			7	Leu	0.822913			65	14	0	elavGS>maf1RNAi	-			60	13	0	TiGS>maf1RNAi	-			58	12	0	elavGS>maf1RNAi	-
	0	0	0	0	0	0	0	0	0	0	0	0			7	Leu	0.907011			7	Leu	0.988853			67	14	0	elavGS>maf1RNAi	-			62	4	0	TiGS>maf1RNAi	-			60	12	0	elavGS>maf1RNAi	-
	0	0	0	0	0	0	0	0	0	0	0	0			7	Leu	1.03445			7	Leu	0.898368			70	14	0	elavGS>maf1RNAi	-			65	16	0	TiGS>maf1RNAi	-			63	7	0	elavGS>maf1RNAi	-
	0	0	0	0	0	0	0	0	0	0	0	0			7	Leu	0.92423			7	Leu	1.10296			74	10	0	elavGS>maf1RNAi	-			67	7	0	TiGS>maf1RNAi	-			65	9	0	elavGS>maf1RNAi	-
	0	0	0	0	0	0	0	0	0	0	0	0			7	Leu	1.05493			7	Leu	0.938217			77.208333333333329	1	0	elavGS>maf1RNAi	-			69	18	0	TiGS>maf1RNAi	-			67	4	0	elavGS>maf1RNAi	-
	0	0	0	0	0	0	0	0	0	0	0	0			7	Leu	0.830727			7	Leu	1.24869			79.041666666666657	0	0	elavGS>maf1RNAi	-			71	6	0	TiGS>maf1RNAi	-			70	4	0	elavGS>maf1RNAi	-
	0	0	0	0	0	0	0	0	0	0	0	0			42	Leu	0.753861			42	Leu	1.43847			81.083333333333329	0	0	elavGS>maf1RNAi	-			74	12	0	TiGS>maf1RNAi	-			72	3	0	elavGS>maf1RNAi	-
	0	0	0	0	0	0	0	0	0	0	0	0			42	Leu	0.800804			42	Leu	2.25929			84	0	0	elavGS>maf1RNAi	-			76	9	0	TiGS>maf1RNAi	-			75	4	0	elavGS>maf1RNAi	-
	0	0	0	0	0	0	0	0	0	0	0	0			42	Leu	0.807214			42	Leu	1.58629			84	0	0	elavGS>maf1RNAi	-			78	4	0	TiGS>maf1RNAi	-			77	1	0	elavGS>maf1RNAi	-
	0	0	0	0	0	0	0	0	0	0	0	0			42	Leu	0.548426			42	Leu	2.14137			84	0	0	elavGS>maf1RNAi	-			81	9	0	TiGS>maf1RNAi	-			79	2	0	elavGS>maf1RNAi	-
	0	0	0	0	0	0	0	0	0	0	0	0			42	Leu	0.703495			42	Leu	1.69014			84	0	0	elavGS>maf1RNAi	-			83	4	0	TiGS>maf1RNAi	-			81	2	0	elavGS>maf1RNAi	-
	0	0	0	0	0	0	0	0	0	0	0	0			42	Leu	0.500237			42	Leu	1.1134			84	0	0	elavGS>maf1RNAi	-			83	0	0	TiGS>maf1RNAi	-			84	2	0	elavGS>maf1RNAi	-
	0	0	0	0	0	0	0	0	0	0	0	0			7	Tyr	0.85			7	Tyr	1.30109			84	0	0	elavGS>maf1RNAi	-			83	0	0	TiGS>maf1RNAi	-			84	0	0	elavGS>maf1RNAi	-
	0	0	0	0	0	0	0	0	0	0	0	0			7	Tyr	0.956685			7	Tyr	0.839516			84	0	0	elavGS>maf1RNAi	-			83	0	0	TiGS>maf1RNAi	-			84	0	0	elavGS>maf1RNAi	-
	0	0	0	0	0	0	0	0	0	0	0	0			7	Tyr	1.21965			7	Tyr	0.848526			84	0	0	elavGS>maf1RNAi	-			83	0	0	TiGS>maf1RNAi	-			84	0	0	elavGS>maf1RNAi	-
	0	0	0	0	0	0	0	0	0	0	0	0			7	Tyr	0.992316			7	Tyr	0.986505			84	0	0	elavGS>maf1RNAi	-			83	0	0	TiGS>maf1RNAi	-			84	0	0	elavGS>maf1RNAi	-
	0	0	0	0	0	0	0	0	0	0	0	0			7	Tyr	0.687184			7	Tyr	0.861341			84	0	0	elavGS>maf1RNAi	-			83	0	0	TiGS>maf1RNAi	-			84	0	0	elavGS>maf1RNAi	-
	0	0	0	0	0	0	0	0	0	0	0	0			7	Tyr	1.29417			7	Tyr	1.16302			84	0	0	elavGS>maf1RNAi	-			83	0	0	TiGS>maf1RNAi	-			84	0	0	elavGS>maf1RNAi	-
	0	0	0	0	0	0	0	0	0	0	0	0			42	Tyr	0.76672			42	Tyr	1.11271			84	0	0	elavGS>maf1RNAi	-			83	0	0	TiGS>maf1RNAi	-			84	0	0	elavGS>maf1RNAi	-
	0	0	0	0	0	0	0	0	0	0	0	0			42	Tyr	0.567973			42	Tyr	1.01952			84	0	0	elavGS>maf1RNAi	-			83	0	0	TiGS>maf1RNAi	-			84	0	0	elavGS>maf1RNAi	-
	0	0	0	0	0	0	0	0	0	0	0	0			42	Tyr	0.439016			42	Tyr	1.29784			84	0	0	elavGS>maf1RNAi	-			83	0	0	TiGS>maf1RNAi	-			84	0	0	elavGS>maf1RNAi	-
	0	0	0	0	0	0	0	0	0	0	0	0			42	Tyr	0.598214			42	Tyr	1.68989			84	0	0	elavGS>maf1RNAi	-			83	0	0	TiGS>maf1RNAi	-			84	0	0	elavGS>maf1RNAi	-
	0	0	0	0	0	0	0	0	0	0	0	0			42	Tyr	0.347602			42	Tyr	1.75687			84	0	0	elavGS>maf1RNAi	-			83	0	0	TiGS>maf1RNAi	-			84	0	0	elavGS>maf1RNAi	-
	0	0	0	0	0	0	0	0	0	0	0	0			42	Tyr	0.507521			42	Tyr	0.728594			84	0	0	elavGS>maf1RNAi	-			83	0	0	TiGS>maf1RNAi	-			84	0	0	elavGS>maf1RNAi	-
	0	0	0	0	0	0	0	0	0	0	0	0													84	0	0	elavGS>maf1RNAi	-			83	0	0	TiGS>maf1RNAi	-			84	0	0	elavGS>maf1RNAi	-
	0	0	0	0	0	0	0	0	0	0	0	0													84	0	0	elavGS>maf1RNAi	-			83	0	0	TiGS>maf1RNAi	-			84	0	0	elavGS>maf1RNAi	-
	0	0	0	0	0	0	0	0	0	0	0	0													84	0	0	elavGS>maf1RNAi	-			0	0	1	TiGS>maf1RNAi	-			84	0	0	elavGS>maf1RNAi	-
	0	0	0	0	0	0	0	0	0	0	0	0													84	0	0	elavGS>maf1RNAi	-			2	0	1	TiGS>maf1RNAi	-			84	0	0	elavGS>maf1RNAi	-
	0	0	0	0	0	0	0	0	0	0	0	0													84	0	0	elavGS>maf1RNAi	-			4	0	1	TiGS>maf1RNAi	-			84	0	0	elavGS>maf1RNAi	-
	0	0	0	0	0	0	0	0	0	0	0	0													84	0	0	elavGS>maf1RNAi	-			6	0	1	TiGS>maf1RNAi	-			84	0	0	elavGS>maf1RNAi	-
	0	0	0	0	0	0	0	0	0	0	0	0													84	0	0	elavGS>maf1RNAi	-			11	26	1	TiGS>maf1RNAi	-			84	0	0	elavGS>maf1RNAi	-
	0	0	0	0	0	0	0	0	0	0	0	0													84	0	0	elavGS>maf1RNAi	-			13	0	1	TiGS>maf1RNAi	-			84	0	0	elavGS>maf1RNAi	-
	0	0	0	0	0	0	0	0	0	0	0	0													84	0	0	elavGS>maf1RNAi	-			15	0	1	TiGS>maf1RNAi	-			84	0	0	elavGS>maf1RNAi	-
	0	0	0	0	0	0	0	0	0	0	0	0													84	0	0	elavGS>maf1RNAi	-			18	3	1	TiGS>maf1RNAi	-			84	0	0	elavGS>maf1RNAi	-
	0	0	0	0	0	0	0	0	0	0	0	0													84	0	0	elavGS>maf1RNAi	-			20	1	1	TiGS>maf1RNAi	-			84	0	0	elavGS>maf1RNAi	-
	0	0	0	0	0	0	0	0	0	0	0	0													84	0	0	elavGS>maf1RNAi	-			22	0	1	TiGS>maf1RNAi	-			84	0	0	elavGS>maf1RNAi	-
	0	0	0	0	0	0	0	0	0	0	0	0													84	0	0	elavGS>maf1RNAi	-			26	0	1	TiGS>maf1RNAi	-			84	0	0	elavGS>maf1RNAi	-
	0	0	0	0	0	0	0	0	0	0	0	0													84	0	0	elavGS>maf1RNAi	-			28	0	1	TiGS>maf1RNAi	-			84	0	0	elavGS>maf1RNAi	-
	0	0	0	0	0	0	0	0	0	0	0	0													84	0	0	elavGS>maf1RNAi	-			30	0	1	TiGS>maf1RNAi	-			84	0	0	elavGS>maf1RNAi	-
	0	0	0	0	0	0	0	0	0	0	0	0													84	0	0	elavGS>maf1RNAi	-			32	0	1	TiGS>maf1RNAi	-			84	0	0	elavGS>maf1RNAi	-
	0	0	0	0	0	0	0	0	111.932	0	0	0													84	0	0	elavGS>maf1RNAi	-			34	0	1	TiGS>maf1RNAi	-			84	0	0	elavGS>maf1RNAi	-
	0	0	0	0	0	0	0	0	136.296	0	0	0													84	0	0	elavGS>maf1RNAi	-			36	0	1	TiGS>maf1RNAi	-			84	0	0	elavGS>maf1RNAi	-
	0	0	0	0	0	0	0	0	148.017	0	0	0													84	0	0	elavGS>maf1RNAi	-			39	0	1	TiGS>maf1RNAi	-			84	0	0	elavGS>maf1RNAi	-
	0	0	0	0	0	0	0	0	188.147	0	0	0													84	0	0	elavGS>maf1RNAi	-			41	0	1	TiGS>maf1RNAi	-			84	0	0	elavGS>maf1RNAi	-
	0	0	0	0	0	0	0	0	198.61	0	0	0													84	0	0	elavGS>maf1RNAi	-			43	0	1	TiGS>maf1RNAi	-			84	0	0	elavGS>maf1RNAi	-
	0	0	0	0	0	0	0	0	236.967	0	0	0													84	0	0	elavGS>maf1RNAi	-			46	0	1	TiGS>maf1RNAi	-			84	0	0	elavGS>maf1RNAi	-
	0	0	0	0	0	0	0	0	282.167	0	0	0													84	0	0	elavGS>maf1RNAi	-			48	0	1	TiGS>maf1RNAi	-			84	0	0	elavGS>maf1RNAi	-
	0	0	0	0	0	0	0	0	291.545	0	0	0													84	0	0	elavGS>maf1RNAi	-			50	0	1	TiGS>maf1RNAi	-			84	0	0	elavGS>maf1RNAi	-
	0	0	0	0	0	0	0	0	352.609	0	0	0													84	0	0	elavGS>maf1RNAi	-			53	0	1	TiGS>maf1RNAi	-			84	0	0	elavGS>maf1RNAi	-
	0	0	0	0	0	0	0	0	404.695	0	0	0													84	0	0	elavGS>maf1RNAi	-			55	0	1	TiGS>maf1RNAi	-			84	0	0	elavGS>maf1RNAi	-
	0	0	0	0	0	0	0	0	462.321	0	0	0													84	0	0	elavGS>maf1RNAi	-			57	0	1	TiGS>maf1RNAi	-			84	0	0	elavGS>maf1RNAi	-
	0	0	0	0	0	0	0	0	470.146	0	0	0													2.2916666666666665	0	1	elavGS>maf1RNAi	-			60	0	1	TiGS>maf1RNAi	-			2.29167	0	1	elavGS>maf1RNAi	-
	0	0	0	0	0	0	0	0	507.357	0	0	0													4.1375000000000002	0	1	elavGS>maf1RNAi	-			62	0	1	TiGS>maf1RNAi	-			4.05417	0	1	elavGS>maf1RNAi	-
	0	0	0	0	0	0	34.2853	0	538.503	0	0	0													7.3909722222222225	0	1	elavGS>maf1RNAi	-			65	0	1	TiGS>maf1RNAi	-			7.14097	0	1	elavGS>maf1RNAi	-
	0	0	0	0	0	0	60.2773	0	582.072	0	0	0													9.2777777777777786	0	1	elavGS>maf1RNAi	-			67	0	1	TiGS>maf1RNAi	-			9.15278	0	1	elavGS>maf1RNAi	-
	0	0	0	0	0	0	58.7096	0	614.062	0	0	0													16.227777777777778	0	1	elavGS>maf1RNAi	-			69	0	1	TiGS>maf1RNAi	-			11.0194	0	1	elavGS>maf1RNAi	-
	0	0	0	0	0	0	57.0972	0	796.813	0	0	0													18.166666666666668	0	1	elavGS>maf1RNAi	-			71	1	1	TiGS>maf1RNAi	-			14	0	1	elavGS>maf1RNAi	-
	0	0	0	0	0	0	60.042	0	863.558	0	413.565	0													21.166666666666668	0	1	elavGS>maf1RNAi	-			74	0	1	TiGS>maf1RNAi	-			16	0	1	elavGS>maf1RNAi	-
	0	0	0	0	0	0	60.2301	0	894.454	0	480.538	0													23.166666666666668	0	1	elavGS>maf1RNAi	-			76	0	1	TiGS>maf1RNAi	-			18	0	1	elavGS>maf1RNAi	-
	0	0	0	0	0	0	63.8325	0	968.992	0	346.5	0													25.125	0	1	elavGS>maf1RNAi	-			78	0	1	TiGS>maf1RNAi	-			21	0	1	elavGS>maf1RNAi	-
	0	0	0	0	0	0	68.9417	0	971.817	0	734.214	0													28.166666666666668	0	1	elavGS>maf1RNAi	-			81	0	1	TiGS>maf1RNAi	-			23	0	1	elavGS>maf1RNAi	-
	0	0	0	0	0	0	72.9421	0	979.432	0	1773.05	0													30.166666666666668	0	1	elavGS>maf1RNAi	-			83	2	1	TiGS>maf1RNAi	-			25	0	1	elavGS>maf1RNAi	-
	0	0	0	0	0	0	71.2352	0	1299.55	0	245.339	0													32.125	0	1	elavGS>maf1RNAi	-			83	0	1	TiGS>maf1RNAi	-			28	0	1	elavGS>maf1RNAi	-
	0	0	0	0	0	0	74.2115	0	1322.75	0	127.763	0													35.208333333333336	0	1	elavGS>maf1RNAi	-			83	0	1	TiGS>maf1RNAi	-			30	0	1	elavGS>maf1RNAi	-
	0	0	0	0	0	0	70.0624	0	1497.01	0	349.04	0													37.25	0	1	elavGS>maf1RNAi	-			83	0	1	TiGS>maf1RNAi	-			32	0	1	elavGS>maf1RNAi	-
	0	0	0	0	0	0	79.5418	0	1543.21	0	145.645	0													39.25	0	1	elavGS>maf1RNAi	-			83	0	1	TiGS>maf1RNAi	-			35	0	1	elavGS>maf1RNAi	-
	0	0	0	0	0	0	78.8581	0		0	1033.06	0													42.291666666666664	0	1	elavGS>maf1RNAi	-			83	0	1	TiGS>maf1RNAi	-			38	0	1	elavGS>maf1RNAi	-
	0	0	0	0	0	0	86.3632	0		0	227.842	0													44.166666666666664	0	1	elavGS>maf1RNAi	-			83	0	1	TiGS>maf1RNAi	-			40	0	1	elavGS>maf1RNAi	-
	0	0	0	0	0	0	90.0414	0		0	776.398	0													46.166666666666664	0	1	elavGS>maf1RNAi	-			83	0	1	TiGS>maf1RNAi	-			42	0	1	elavGS>maf1RNAi	-
	0	0	0	0	0	0	92.5283	0		0	292.141	0													49.333333333333329	0	1	elavGS>maf1RNAi	-			83	0	1	TiGS>maf1RNAi	-			44	0	1	elavGS>maf1RNAi	-
	0	0	0	0	0	0	92.8764	0		0	405.68	0													51.291666666666664	0	1	elavGS>maf1RNAi	-			83	0	1	TiGS>maf1RNAi	-			46	0	1	elavGS>maf1RNAi	-
	0	0	0	0	0	0	90.6701	0		0	456.83	0													53	0	1	elavGS>maf1RNAi	-			83	0	1	TiGS>maf1RNAi	-			49	0	1	elavGS>maf1RNAi	-
	0	0	0	0	0	0	89.5736	0		0	782.473	0													56.291666666666664	0	1	elavGS>maf1RNAi	-			83	0	1	TiGS>maf1RNAi	-			51	0	1	elavGS>maf1RNAi	-
	0	0	0	0	0	0	90.6824	0		0	694.444	0													58.208333333333329	1	1	elavGS>maf1RNAi	-			83	0	1	TiGS>maf1RNAi	-			53	0	1	elavGS>maf1RNAi	-
	0	0	0	0	0	0	89.2459	0		0	310.174	0													60.124999999999993	0	1	elavGS>maf1RNAi	-			83	0	1	TiGS>maf1RNAi	-			56	0	1	elavGS>maf1RNAi	-
	0	0	0	0	0	0	90.465	0		0	181.752	0													65	1	1	elavGS>maf1RNAi	-			83	0	1	TiGS>maf1RNAi	-			58	0	1	elavGS>maf1RNAi	-
	0	0	0	0	0	0	89.6861	0		0	862.069	0													67	2	1	elavGS>maf1RNAi	-			83	0	1	TiGS>maf1RNAi	-			60	0	1	elavGS>maf1RNAi	-
	0	0	0	0	0	0	98.1065	0		0	555.864	0													70	0	1	elavGS>maf1RNAi	-			2	0	0	TiGS>maf1RNAi	+			63	0	1	elavGS>maf1RNAi	-
	0	0	0	0	0	0	99.3147	0		0	559.284	0													74	0	1	elavGS>maf1RNAi	-			4	0	0	TiGS>maf1RNAi	+			65	0	1	elavGS>maf1RNAi	-
	0	0	0	0	0	0	97.3994	0		0	664.231	0													77.208333333333329	0	1	elavGS>maf1RNAi	-			6	0	0	TiGS>maf1RNAi	+			67	0	1	elavGS>maf1RNAi	-
	0	0	0	0	0	0	97.3615	0		0	566.412	0													79.041666666666657	0	1	elavGS>maf1RNAi	-			11	0	0	TiGS>maf1RNAi	+			70	0	1	elavGS>maf1RNAi	-
	0	0	0	0	0	0	96.9368	0		0		0													81.083333333333329	2	1	elavGS>maf1RNAi	-			13	0	0	TiGS>maf1RNAi	+			72	0	1	elavGS>maf1RNAi	-
	0	0	0	0	0	0	104.455	0		0		0													84	0	1	elavGS>maf1RNAi	-			15	0	0	TiGS>maf1RNAi	+			75	0	1	elavGS>maf1RNAi	-
	0	0	0	0	0	0	104.86	0		0		0													84	0	1	elavGS>maf1RNAi	-			18	0	0	TiGS>maf1RNAi	+			77	0	1	elavGS>maf1RNAi	-
	0	0	0	0	0	0	105.252	0		0		0													84	0	1	elavGS>maf1RNAi	-			20	0	0	TiGS>maf1RNAi	+			79	0	1	elavGS>maf1RNAi	-
	0	0	0	0	0	0	102.522	0		0		0													84	0	1	elavGS>maf1RNAi	-			22	0	0	TiGS>maf1RNAi	+			81	0	1	elavGS>maf1RNAi	-
	0	0	0	0	0	0	101.854	0		0		0													84	0	1	elavGS>maf1RNAi	-			26	0	0	TiGS>maf1RNAi	+			84	0	1	elavGS>maf1RNAi	-
	0	0	0	0	0	0	101.978	0		0		0													84	0	1	elavGS>maf1RNAi	-			28	0	0	TiGS>maf1RNAi	+			84	0	1	elavGS>maf1RNAi	-
	0	0	0	0	0	0	105.33	0		0		0													84	0	1	elavGS>maf1RNAi	-			30	0	0	TiGS>maf1RNAi	+			84	0	1	elavGS>maf1RNAi	-
	0	0	0	0	0	0	106.998	0		0		0													84	0	1	elavGS>maf1RNAi	-			32	0	0	TiGS>maf1RNAi	+			84	0	1	elavGS>maf1RNAi	-
	0	0	0	0	0	0	111.857	0		0		0													84	0	1	elavGS>maf1RNAi	-			34	0	0	TiGS>maf1RNAi	+			84	0	1	elavGS>maf1RNAi	-
	0	0	0	0	0	0	107.596	0		0		0													84	0	1	elavGS>maf1RNAi	-			36	1	0	TiGS>maf1RNAi	+			84	0	1	elavGS>maf1RNAi	-
	0	0	0	0	0	0	109.697	0		0		0													84	0	1	elavGS>maf1RNAi	-			39	0	0	TiGS>maf1RNAi	+			84	0	1	elavGS>maf1RNAi	-
	0	0	0	0	0	0	106.838	0		0		0													84	0	1	elavGS>maf1RNAi	-			41	0	0	TiGS>maf1RNAi	+			84	0	1	elavGS>maf1RNAi	-
	0	0	0	0	0	0	115.088	0		0		0													84	0	1	elavGS>maf1RNAi	-			43	0	0	TiGS>maf1RNAi	+			84	0	1	elavGS>maf1RNAi	-
	0	0	0	0	0	0	118.737	0		0		0													84	0	1	elavGS>maf1RNAi	-			46	2	0	TiGS>maf1RNAi	+			84	0	1	elavGS>maf1RNAi	-
	0	0	0	0	0	0	117.238	0		0		0													84	0	1	elavGS>maf1RNAi	-			48	2	0	TiGS>maf1RNAi	+			84	0	1	elavGS>maf1RNAi	-
	0	0	0	0	0	0	117.05	0		0		0													84	0	1	elavGS>maf1RNAi	-			50	1	0	TiGS>maf1RNAi	+			84	0	1	elavGS>maf1RNAi	-
	0	0	0	0	0	0	114.837	0		0		0													84	0	1	elavGS>maf1RNAi	-			53	1	0	TiGS>maf1RNAi	+			84	0	1	elavGS>maf1RNAi	-
	0	0	0	0	0	0	124.836	0		0		0													84	0	1	elavGS>maf1RNAi	-			55	6	0	TiGS>maf1RNAi	+			84	0	1	elavGS>maf1RNAi	-
	0	0	0	0	0	0	123.732	0		0		0													84	0	1	elavGS>maf1RNAi	-			57	5	0	TiGS>maf1RNAi	+			84	0	1	elavGS>maf1RNAi	-
	0	0	0	0	0	0	126.678	0		0		0													84	0	1	elavGS>maf1RNAi	-			60	11	0	TiGS>maf1RNAi	+			84	0	1	elavGS>maf1RNAi	-
	0	0	0	0	0	0	127.21	0		0		0													84	0	1	elavGS>maf1RNAi	-			62	5	0	TiGS>maf1RNAi	+			84	0	1	elavGS>maf1RNAi	-
	0	0	0	0	0	0	125.261	0		0		0													84	0	1	elavGS>maf1RNAi	-			65	23	0	TiGS>maf1RNAi	+			84	0	1	elavGS>maf1RNAi	-
	0	0	0	0	0	0	128.271	0		0		0													84	0	1	elavGS>maf1RNAi	-			67	22	0	TiGS>maf1RNAi	+			84	0	1	elavGS>maf1RNAi	-
	0	0	0	0	0	0	128.551	0		0		0													84	0	1	elavGS>maf1RNAi	-			69	14	0	TiGS>maf1RNAi	+			84	0	1	elavGS>maf1RNAi	-
	0	0	0	0	0	0	127.82	0		0		0													84	0	1	elavGS>maf1RNAi	-			71	10	0	TiGS>maf1RNAi	+			84	0	1	elavGS>maf1RNAi	-
	0	0	0	0	0	0	135.701	0		0		0													84	0	1	elavGS>maf1RNAi	-			74	20	0	TiGS>maf1RNAi	+			84	0	1	elavGS>maf1RNAi	-
	0	0	0	0	0	0	134.834	0		0		0													84	0	1	elavGS>maf1RNAi	-			76	0	0	TiGS>maf1RNAi	+			84	0	1	elavGS>maf1RNAi	-
	0	0	0	0	0	0	131.848	0		0		0													84	0	1	elavGS>maf1RNAi	-			78	3	0	TiGS>maf1RNAi	+			84	0	1	elavGS>maf1RNAi	-
	0	0	0	0	0	0	137.627	0		0		0													84	0	1	elavGS>maf1RNAi	-			81	9	0	TiGS>maf1RNAi	+			84	0	1	elavGS>maf1RNAi	-
	0	0	0	0	0	0	135.483	0		0		0													84	0	1	elavGS>maf1RNAi	-			83	2	0	TiGS>maf1RNAi	+			84	0	1	elavGS>maf1RNAi	-
	0	0	0	0	0	0	131.432	0		0		0													84	0	1	elavGS>maf1RNAi	-			83	0	0	TiGS>maf1RNAi	+			84	0	1	elavGS>maf1RNAi	-
	0	0	0	0	0	0	140.233	0		0		0													84	0	1	elavGS>maf1RNAi	-			83	0	0	TiGS>maf1RNAi	+			84	0	1	elavGS>maf1RNAi	-
	0	0	0	0	0	0	138.533	0		0		0													84	0	1	elavGS>maf1RNAi	-			83	0	0	TiGS>maf1RNAi	+			84	0	1	elavGS>maf1RNAi	-
	0	0	0	0	0	0	139.958	0		0		0													84	0	1	elavGS>maf1RNAi	-			83	0	0	TiGS>maf1RNAi	+			84	0	1	elavGS>maf1RNAi	-
	0	0	0	0	0	0	139.738	0		0		0													84	0	1	elavGS>maf1RNAi	-			83	0	0	TiGS>maf1RNAi	+			84	0	1	elavGS>maf1RNAi	-
	0	0	0	0	0	0	143.647	0		0		0													84	0	1	elavGS>maf1RNAi	-			83	0	0	TiGS>maf1RNAi	+			84	0	1	elavGS>maf1RNAi	-
	0	0	0	0	0	0	143.885	0		0		0													84	0	1	elavGS>maf1RNAi	-			83	0	0	TiGS>maf1RNAi	+			84	0	1	elavGS>maf1RNAi	-
	0	0	0	0	0	0	142.227	0		0		0													84	0	1	elavGS>maf1RNAi	-			83	0	0	TiGS>maf1RNAi	+			84	0	1	elavGS>maf1RNAi	-
	0	0	0	0	0	0	141.924	0		0		0													84	0	1	elavGS>maf1RNAi	-			83	0	0	TiGS>maf1RNAi	+			84	0	1	elavGS>maf1RNAi	-
	0	0	0	0	0	0	142.396	0		0		0													84	0	1	elavGS>maf1RNAi	-			83	0	0	TiGS>maf1RNAi	+			84	0	1	elavGS>maf1RNAi	-
	0	0	0	0	0	0	148.408	0		0		0													84	0	1	elavGS>maf1RNAi	-			83	0	0	TiGS>maf1RNAi	+			84	0	1	elavGS>maf1RNAi	-
	0	0	0	0	0	0	144.613	0		0		0													84	0	1	elavGS>maf1RNAi	-			83	0	0	TiGS>maf1RNAi	+			84	0	1	elavGS>maf1RNAi	-
	0	0	0	0	0	0	147.601	0		0		0													84	0	1	elavGS>maf1RNAi	-			83	0	0	TiGS>maf1RNAi	+			84	0	1	elavGS>maf1RNAi	-
	0	0	0	0	0	0	144.676	0		0		0													84	0	1	elavGS>maf1RNAi	-			83	0	0	TiGS>maf1RNAi	+			84	0	1	elavGS>maf1RNAi	-
	0	0	0	0	0	0	147.21	0		0		0													2.2916666666666665	0	0	elavGS>maf1RNAi	+			83	0	0	TiGS>maf1RNAi	+			2.29167	0	0	elavGS>maf1RNAi	+
	0	0	0	0	0	0	150.83	0		0		0													4.1375000000000002	0	0	elavGS>maf1RNAi	+			0	0	1	TiGS>maf1RNAi	+			4.05417	0	0	elavGS>maf1RNAi	+
	0	0	0	0	0	0	151.217	0		0		0													7.3909722222222225	0	0	elavGS>maf1RNAi	+			2	0	1	TiGS>maf1RNAi	+			7.14097	0	0	elavGS>maf1RNAi	+
	0	0	0	0	0	0	154.357	0		0		0													9.2777777777777786	0	0	elavGS>maf1RNAi	+			4	0	1	TiGS>maf1RNAi	+			9.15278	0	0	elavGS>maf1RNAi	+
	0	0	0	0	0	0	150.421	0		0		0													16.227777777777778	0	0	elavGS>maf1RNAi	+			6	7	1	TiGS>maf1RNAi	+			11.0194	0	0	elavGS>maf1RNAi	+
	0	0	0	0	0	0	152.757	0		0		0													18.166666666666668	0	0	elavGS>maf1RNAi	+			11	0	1	TiGS>maf1RNAi	+			14	0	0	elavGS>maf1RNAi	+
	0	0	0	0	0	0	158.103	0		0		0													21.166666666666668	0	0	elavGS>maf1RNAi	+			13	0	1	TiGS>maf1RNAi	+			16	0	0	elavGS>maf1RNAi	+
	0	0	0	0	0	0	156.965	0		0		0													23.166666666666668	1	0	elavGS>maf1RNAi	+			15	0	1	TiGS>maf1RNAi	+			18	0	0	elavGS>maf1RNAi	+
	0	0	0	0	0	0	162.153	0		0		0													25.125	0	0	elavGS>maf1RNAi	+			18	0	1	TiGS>maf1RNAi	+			21	0	0	elavGS>maf1RNAi	+
	0	0	0	0	0	0	160.423	0		0		0													28.166666666666668	0	0	elavGS>maf1RNAi	+			20	0	1	TiGS>maf1RNAi	+			23	0	0	elavGS>maf1RNAi	+
	0	0	0	0	0	0	160.077	0		0		0													30.166666666666668	0	0	elavGS>maf1RNAi	+			22	0	1	TiGS>maf1RNAi	+			25	0	0	elavGS>maf1RNAi	+
	0	0	0	0	0	0	161.212	0		0		0													32.125	0	0	elavGS>maf1RNAi	+			26	0	1	TiGS>maf1RNAi	+			28	2	0	elavGS>maf1RNAi	+
	0	0	0	0	0	0	162.694	0		0		0													35.208333333333336	0	0	elavGS>maf1RNAi	+			28	0	1	TiGS>maf1RNAi	+			30	2	0	elavGS>maf1RNAi	+
	0	0	0	0	0	0	164.781	0		0		0													37.25	0	0	elavGS>maf1RNAi	+			30	0	1	TiGS>maf1RNAi	+			32	1	0	elavGS>maf1RNAi	+
	0	0	0	0	0	0	166.389	0		0		0													39.25	0	0	elavGS>maf1RNAi	+			32	0	1	TiGS>maf1RNAi	+			35	2	0	elavGS>maf1RNAi	+
	0	0	0	0	0	0	163.7	0		0		0													42.291666666666664	0	0	elavGS>maf1RNAi	+			34	0	1	TiGS>maf1RNAi	+			38	1	0	elavGS>maf1RNAi	+
	0	0	0	0	0	0	166.362	0		0		0													44.166666666666664	1	0	elavGS>maf1RNAi	+			36	0	1	TiGS>maf1RNAi	+			40	6	0	elavGS>maf1RNAi	+
	0	0	0	0	0	0	164.285	0		0		0													46.166666666666664	0	0	elavGS>maf1RNAi	+			39	0	1	TiGS>maf1RNAi	+			42	7	0	elavGS>maf1RNAi	+
	0	0	0	0	0	0	163.447	0		0		0													49.333333333333329	3	0	elavGS>maf1RNAi	+			41	0	1	TiGS>maf1RNAi	+			44	4	0	elavGS>maf1RNAi	+
	0	0	0	0	0	0	167.673	0		0		0													51.291666666666664	0	0	elavGS>maf1RNAi	+			43	0	1	TiGS>maf1RNAi	+			46	8	0	elavGS>maf1RNAi	+
	0	0	0	0	0	0	173.641	0		0		0													53	0	0	elavGS>maf1RNAi	+			46	0	1	TiGS>maf1RNAi	+			49	8	0	elavGS>maf1RNAi	+
	0	0	0	0	0	0	171.061	0		0		0													56.291666666666664	5	0	elavGS>maf1RNAi	+			48	0	1	TiGS>maf1RNAi	+			51	5	0	elavGS>maf1RNAi	+
	0	0	0	0	0	0	169.693	0		0		0													58.208333333333329	0	0	elavGS>maf1RNAi	+			50	0	1	TiGS>maf1RNAi	+			53	5	0	elavGS>maf1RNAi	+
	0	0	0	0	0	0	174.277	0		0		0													60.124999999999993	0	0	elavGS>maf1RNAi	+			53	0	1	TiGS>maf1RNAi	+			56	11	0	elavGS>maf1RNAi	+
	0	0	0	0	0	0	172.265	0		0		0													65	9	0	elavGS>maf1RNAi	+			55	0	1	TiGS>maf1RNAi	+			58	9	0	elavGS>maf1RNAi	+
	0	0	0	0	0	0	178.253	0		0		0													67	17	0	elavGS>maf1RNAi	+			57	0	1	TiGS>maf1RNAi	+			60	5	0	elavGS>maf1RNAi	+
	0	0	0	0	0	0	177.305	0		0		0													70	30	0	elavGS>maf1RNAi	+			60	0	1	TiGS>maf1RNAi	+			63	10	0	elavGS>maf1RNAi	+
	0	0	0	0	0	0	177.399	0		0		0													74	16	0	elavGS>maf1RNAi	+			62	0	1	TiGS>maf1RNAi	+			65	9	0	elavGS>maf1RNAi	+
	0	0	0	0	0	0	181.116	0		0		0													77.208333333333329	14	0	elavGS>maf1RNAi	+			65	1	1	TiGS>maf1RNAi	+			67	5	0	elavGS>maf1RNAi	+
	0	0	0	0	0	0	179.308	0		0		0													79.041666666666657	6	0	elavGS>maf1RNAi	+			67	0	1	TiGS>maf1RNAi	+			70	11	0	elavGS>maf1RNAi	+
	0	0	0	0	0	0	180.375	0		0		0													81.083333333333329	6	0	elavGS>maf1RNAi	+			69	1	1	TiGS>maf1RNAi	+			72	2	0	elavGS>maf1RNAi	+
	0	0	0	0	0	0	186.648	0		0		0													84	4	0	elavGS>maf1RNAi	+			71	0	1	TiGS>maf1RNAi	+			75	13	0	elavGS>maf1RNAi	+
	0	0	0	0	0	0	188.182	0		0		0													84	0	0	elavGS>maf1RNAi	+			74	0	1	TiGS>maf1RNAi	+			77	3	0	elavGS>maf1RNAi	+
	0	0	0	0	0	0	184.923	0		0		0													84	0	0	elavGS>maf1RNAi	+			76	0	1	TiGS>maf1RNAi	+			79	8	0	elavGS>maf1RNAi	+
	0	0	0	0	0	0	182.632	0		0		0													84	0	0	elavGS>maf1RNAi	+			78	0	1	TiGS>maf1RNAi	+			81	4	0	elavGS>maf1RNAi	+
	0	0	0	0	0	0	184.111	0		0		0													84	0	0	elavGS>maf1RNAi	+			81	0	1	TiGS>maf1RNAi	+			84	6	0	elavGS>maf1RNAi	+
	0	0	0	0	0	0	182.249	0		0		0													84	0	0	elavGS>maf1RNAi	+			83	0	1	TiGS>maf1RNAi	+			84	0	0	elavGS>maf1RNAi	+
	0	0	0	0	0	0	184.911	0		0		0													84	0	0	elavGS>maf1RNAi	+			83	0	1	TiGS>maf1RNAi	+			84	0	0	elavGS>maf1RNAi	+
	0	0	0	0	0	0	183.629	0		0		0													84	0	0	elavGS>maf1RNAi	+			83	0	1	TiGS>maf1RNAi	+			84	0	0	elavGS>maf1RNAi	+
	0	0	0	0	0	0	182.402	0		0		0													84	0	0	elavGS>maf1RNAi	+			83	0	1	TiGS>maf1RNAi	+			84	0	0	elavGS>maf1RNAi	+
	0	0	0	0	0	0	194.342	0		0		0													84	0	0	elavGS>maf1RNAi	+			83	0	1	TiGS>maf1RNAi	+			84	0	0	elavGS>maf1RNAi	+
	0	0	0	0	0	0	189.789	0		0		0													84	0	0	elavGS>maf1RNAi	+			83	0	1	TiGS>maf1RNAi	+			84	0	0	elavGS>maf1RNAi	+
	0	0	0	0	0	0	191.446	0		0		0													84	0	0	elavGS>maf1RNAi	+			83	0	1	TiGS>maf1RNAi	+			84	0	0	elavGS>maf1RNAi	+
	0	0	0	0	0	0	191.369	0		0		0													84	0	0	elavGS>maf1RNAi	+			83	0	1	TiGS>maf1RNAi	+			84	0	0	elavGS>maf1RNAi	+
	0	0	0	0	0	0	194.78	0		0		0													84	0	0	elavGS>maf1RNAi	+			83	0	1	TiGS>maf1RNAi	+			84	0	0	elavGS>maf1RNAi	+
	0	0	0	0	0	0	200.763	0		0		0													84	0	0	elavGS>maf1RNAi	+			83	0	1	TiGS>maf1RNAi	+			84	0	0	elavGS>maf1RNAi	+
	0	0	0	0	0	0	199.84	0		0		0													84	0	0	elavGS>maf1RNAi	+			83	0	1	TiGS>maf1RNAi	+			84	0	0	elavGS>maf1RNAi	+
	0	0	0	0	0	0	201.477	0		0		0													84	0	0	elavGS>maf1RNAi	+			83	0	1	TiGS>maf1RNAi	+			84	0	0	elavGS>maf1RNAi	+
	0	0	0	0	0	0	206.569	0		0		0													84	0	0	elavGS>maf1RNAi	+			83	0	1	TiGS>maf1RNAi	+			84	0	0	elavGS>maf1RNAi	+
	0	0	0	0	0	0	206.186	0		0		0													84	0	0	elavGS>maf1RNAi	+			83	0	1	TiGS>maf1RNAi	+			84	0	0	elavGS>maf1RNAi	+
	0	0	0	0	0	0	213.386	0		0		0													84	0	0	elavGS>maf1RNAi	+			83	0	1	TiGS>maf1RNAi	+			84	0	0	elavGS>maf1RNAi	+
	0	0	0	0	0	0	209.886	0		0		0													84	0	0	elavGS>maf1RNAi	+			83		1	TiGS>maf1RNAi	+			84	0	0	elavGS>maf1RNAi	+
	0	0	0	0	0	0	212.675	0		0		0													84	0	0	elavGS>maf1RNAi	+										84	0	0	elavGS>maf1RNAi	+
	0	0	0	0	0	0	211.595	0		0		0													84	0	0	elavGS>maf1RNAi	+										84	0	0	elavGS>maf1RNAi	+
	0	0	0	0	0	0	210.011	0		0		0													84	0	0	elavGS>maf1RNAi	+										84	0	0	elavGS>maf1RNAi	+
	0	0	0	0	0	0	218.349	0		0		0													84	0	0	elavGS>maf1RNAi	+										84	0	0	elavGS>maf1RNAi	+
	0	0	0	0	0	0	217.147	0		0		0													84	0	0	elavGS>maf1RNAi	+										84	0	0	elavGS>maf1RNAi	+
	0	0	0	0	0	0	217.368	0		0		0													84	0	0	elavGS>maf1RNAi	+										84	0	0	elavGS>maf1RNAi	+
	0	0	0	0	0	0	219.427	0		0		0													84	0	0	elavGS>maf1RNAi	+										84	0	0	elavGS>maf1RNAi	+
	0	0	0	0	0	0	221.092	0		0		0													84	0	0	elavGS>maf1RNAi	+										84	0	0	elavGS>maf1RNAi	+
	0	0	0	0	0	0	221.435	0		0		0													84	0	0	elavGS>maf1RNAi	+										84	0	0	elavGS>maf1RNAi	+
	0	0	0	0	0	0	225.454	0		0		0													84	0	0	elavGS>maf1RNAi	+										84	0	0	elavGS>maf1RNAi	+
	0	0	0	0	0	0	220.605	0		0		0													84	0	0	elavGS>maf1RNAi	+										84	0	0	elavGS>maf1RNAi	+
	0	0	0	0	0	0	225.403	0		0		0													84	0	0	elavGS>maf1RNAi	+										84	0	0	elavGS>maf1RNAi	+
	0	0	0	0	0	0	224.77	0		0		0													84	0	0	elavGS>maf1RNAi	+										84	0	0	elavGS>maf1RNAi	+
	0	0	0	0	0	0	229.393	0		0		0													84	0	0	elavGS>maf1RNAi	+										84	0	0	elavGS>maf1RNAi	+
	0	0	0	0	0	0	231.348	0		0		0													84	0	0	elavGS>maf1RNAi	+										84	0	0	elavGS>maf1RNAi	+
	0	0	0	0	0	0	230.097	0		0		0													84	0	0	elavGS>maf1RNAi	+										84	0	0	elavGS>maf1RNAi	+
	0	0	0	0	0	0	231	0		0		0													84	0	0	elavGS>maf1RNAi	+										84	0	0	elavGS>maf1RNAi	+
	0	0	0	0	0	0	230.282	0		0		0													84	0	0	elavGS>maf1RNAi	+										84	0	0	elavGS>maf1RNAi	+
	0	0	0	0	0	0	236.967	0		0		0													84	0	0	elavGS>maf1RNAi	+										84	0	0	elavGS>maf1RNAi	+
	0	0	0	0	0	0	232.757	0		0		0													84	0	0	elavGS>maf1RNAi	+										84	0	0	elavGS>maf1RNAi	+
	0	0	0	0	0	0	234.357	0		0		0													84	0	0	elavGS>maf1RNAi	+										84	0	0	elavGS>maf1RNAi	+
	0	0	0	0	0	0	242.895	0		0		0													84	0	0	elavGS>maf1RNAi	+										84	0	0	elavGS>maf1RNAi	+
	0	0	0	0	0	0	239.578	0		0		0													84	0	0	elavGS>maf1RNAi	+										84	0	0	elavGS>maf1RNAi	+
	0	0	0	0	0	0	243.694	0		0		0													2.2916666666666665	0	1	elavGS>maf1RNAi	+										2.29167	0	1	elavGS>maf1RNAi	+
	0	0	0	0	0	0	238.992	0		0		0													4.1375000000000002	0	1	elavGS>maf1RNAi	+										4.05417	0	1	elavGS>maf1RNAi	+
	0	0	0	0	0	0	239.808	0		0		0													7.3909722222222225	0	1	elavGS>maf1RNAi	+										7.14097	0	1	elavGS>maf1RNAi	+
	0	0	0	0	0	0	246.257	0		0		0													9.2777777777777786	0	1	elavGS>maf1RNAi	+										9.15278	0	1	elavGS>maf1RNAi	+
	0	0	0	0	0	0	251.395	0		0		0													16.227777777777778	1	1	elavGS>maf1RNAi	+										11.0194	0	1	elavGS>maf1RNAi	+
	0	0	0	0	0	0	250.564	0		0		0													18.166666666666668	0	1	elavGS>maf1RNAi	+										14	0	1	elavGS>maf1RNAi	+
	0	0	0	0	0	0	246.447	0		0		0													21.166666666666668	0	1	elavGS>maf1RNAi	+										16	0	1	elavGS>maf1RNAi	+
	0	0	0	0	0	0	254.994	0		0		0													23.166666666666668	0	1	elavGS>maf1RNAi	+										18	0	1	elavGS>maf1RNAi	+
	0	0	0	0	0	0	253.743	0		0		0													25.125	0	1	elavGS>maf1RNAi	+										21	0	1	elavGS>maf1RNAi	+
	0	0	0	0	0	0	257.457	0		0		0													28.166666666666668	0	1	elavGS>maf1RNAi	+										23	0	1	elavGS>maf1RNAi	+
	0	0	0	0	0	0	254.55	0		0		0													30.166666666666668	0	1	elavGS>maf1RNAi	+										25	0	1	elavGS>maf1RNAi	+
	0	0	0	0	0	0	256.888	0		0		0													32.125	0	1	elavGS>maf1RNAi	+										28	0	1	elavGS>maf1RNAi	+
	0	0	0	0	0	0	255.232	0		0		0													35.208333333333336	0	1	elavGS>maf1RNAi	+										30	0	1	elavGS>maf1RNAi	+
	0	0	0	0	0	0	262.95	0		0		0													37.25	0	1	elavGS>maf1RNAi	+										32	0	1	elavGS>maf1RNAi	+
	0	0	0	0	0	0	261.131	0		0		0													39.25	0	1	elavGS>maf1RNAi	+										35	0	1	elavGS>maf1RNAi	+
	0	0	0	0	0	0	268.294	0		0		0													42.291666666666664	0	1	elavGS>maf1RNAi	+										38	0	1	elavGS>maf1RNAi	+
	0	0	0	0	0	0	265.203	0		0		0													44.166666666666664	0	1	elavGS>maf1RNAi	+										40	0	1	elavGS>maf1RNAi	+
	0	0	0	0	0	0	268.456	0		0		0													46.166666666666664	0	1	elavGS>maf1RNAi	+										42	0	1	elavGS>maf1RNAi	+
	0	0	0	0	0	0	268.716	0		0		0													49.333333333333329	0	1	elavGS>maf1RNAi	+										44	0	1	elavGS>maf1RNAi	+
	0	0	0	0	0	0	270.212	0		0		0													51.291666666666664	0	1	elavGS>maf1RNAi	+										46	0	1	elavGS>maf1RNAi	+
	0	0	0	0	0	0	268.673	0		0		0													53	0	1	elavGS>maf1RNAi	+										49	0	1	elavGS>maf1RNAi	+
	0	0	0	0	0	0	274.198	0		0		0													56.291666666666664	0	1	elavGS>maf1RNAi	+										51	0	1	elavGS>maf1RNAi	+
	0	0	0	0	0	0	273.317	0		0		0													58.208333333333329	2	1	elavGS>maf1RNAi	+										53	0	1	elavGS>maf1RNAi	+
	0	0	0	0	0	0	276.396	0		0		0													60.124999999999993	1	1	elavGS>maf1RNAi	+										56	0	1	elavGS>maf1RNAi	+
	0	0	0	0	0	0	281.215	0		0		0													65	0	1	elavGS>maf1RNAi	+										58	0	1	elavGS>maf1RNAi	+
	0	0	0	0	0	0	278.639	0		0		0													67	0	1	elavGS>maf1RNAi	+										60	0	1	elavGS>maf1RNAi	+
	0	0	0	0	0	0	280.289	0		0		0													70	0	1	elavGS>maf1RNAi	+										63	0	1	elavGS>maf1RNAi	+
	0	0	0	0	0	0	277.316	0		0		0													74	0	1	elavGS>maf1RNAi	+										65	0	1	elavGS>maf1RNAi	+
	0	0	0	0	0	0	284.172	0		0		0													77.208333333333329	3	1	elavGS>maf1RNAi	+										67	0	1	elavGS>maf1RNAi	+
	0	0	0	0	0	0	289.408	0		0		0													79.041666666666657	0	1	elavGS>maf1RNAi	+										70	0	1	elavGS>maf1RNAi	+
	0	0	0	0	0	0	286.656	0		0		0													81.083333333333329	0	1	elavGS>maf1RNAi	+										72	0	1	elavGS>maf1RNAi	+
	0	0	0	0	0	0	287.191	0		0		0													84	0	1	elavGS>maf1RNAi	+										75	0	1	elavGS>maf1RNAi	+
	0	0	0	0	0	0	287.356	0		0		0													84	0	1	elavGS>maf1RNAi	+										77	0	1	elavGS>maf1RNAi	+
	0	0	0	0	0	0	285.98	0		0		0													84	0	1	elavGS>maf1RNAi	+										79	0	1	elavGS>maf1RNAi	+
	0	0	0	0	0	0	292.141	0		0		0													84	0	1	elavGS>maf1RNAi	+										81	0	1	elavGS>maf1RNAi	+
	0	0	0	0	0	0	295.101	0		0		0													84	0	1	elavGS>maf1RNAi	+										84	0	1	elavGS>maf1RNAi	+
	0	0	0	0	0	0	301.296	0		0		0													84	0	1	elavGS>maf1RNAi	+										84	0	1	elavGS>maf1RNAi	+
	0	0	0	0	0	0	299.94	0		0		0													84	0	1	elavGS>maf1RNAi	+										84	0	1	elavGS>maf1RNAi	+
	0	0	0	0	0	0	298.641	0		0		0													84	0	1	elavGS>maf1RNAi	+										84	0	1	elavGS>maf1RNAi	+
	0	0	0	0	0	0	306.373	0		0		0													84	0	1	elavGS>maf1RNAi	+										84	0	1	elavGS>maf1RNAi	+
	0	0	0	0	0	0	304.971	0		0		0													84	0	1	elavGS>maf1RNAi	+										84	0	1	elavGS>maf1RNAi	+
	0	0	0	0	0	0	306.091	0		0		0													84	0	1	elavGS>maf1RNAi	+										84	0	1	elavGS>maf1RNAi	+
	0	0	0	0	0	0	302.847	0		0		0													84	0	1	elavGS>maf1RNAi	+										84	0	1	elavGS>maf1RNAi	+
	0	0	0	0	0	0	306.513	0		0		0													84	0	1	elavGS>maf1RNAi	+										84	0	1	elavGS>maf1RNAi	+
	0	0	0	0	0	0	310.849	0		0		0													84	0	1	elavGS>maf1RNAi	+										84	0	1	elavGS>maf1RNAi	+
	0	0	0	0	0	0	312.207	0		0		0													84	0	1	elavGS>maf1RNAi	+										84	0	1	elavGS>maf1RNAi	+
	0	0	0	0	0	0	319.356	0		0		0													84	0	1	elavGS>maf1RNAi	+										84	0	1	elavGS>maf1RNAi	+
	0	0	0	0	0	0	318.269	0		0		0													84	0	1	elavGS>maf1RNAi	+										84	0	1	elavGS>maf1RNAi	+
	0	0	0	0	0	0	316.807	0		0		0													84	0	1	elavGS>maf1RNAi	+										84	0	1	elavGS>maf1RNAi	+
	0	0	0	0	0	0	321.88	0		0		0													84	0	1	elavGS>maf1RNAi	+										84	0	1	elavGS>maf1RNAi	+
	0	0	0	0	0	0	321.647	0		0		0													84	0	1	elavGS>maf1RNAi	+										84	0	1	elavGS>maf1RNAi	+
	0	0	0	0	0	0	328.057	0		0		0													84	0	1	elavGS>maf1RNAi	+										84	0	1	elavGS>maf1RNAi	+
	0	0	0	0	0	0	333.667	0		0		0													84	0	1	elavGS>maf1RNAi	+										84	0	1	elavGS>maf1RNAi	+
	0	0	0	0	0	0	333.445	0		0		0													84	0	1	elavGS>maf1RNAi	+										84	0	1	elavGS>maf1RNAi	+
	0	0	0	0	0	0	328.839	0		0		0													84	0	1	elavGS>maf1RNAi	+										84	0	1	elavGS>maf1RNAi	+
	0	0	0	0	0	0	332.668	0		0		0													84	0	1	elavGS>maf1RNAi	+										84	0	1	elavGS>maf1RNAi	+
	0	0	0	0	0	0	331.382	0		0		0													84	0	1	elavGS>maf1RNAi	+										84	0	1	elavGS>maf1RNAi	+
	0	0	0	0	0	0	335.758	0		0		0													84	0	1	elavGS>maf1RNAi	+										84	0	1	elavGS>maf1RNAi	+
	0	0	0	0	0	0	343.643	0		0		0													84	0	1	elavGS>maf1RNAi	+										84	0	1	elavGS>maf1RNAi	+
	0	0	0	0	0	0	343.584	0		0		0													84	0	1	elavGS>maf1RNAi	+										84	0	1	elavGS>maf1RNAi	+
	0	0	0	0	0	0	344.947	0		0		0													84	0	1	elavGS>maf1RNAi	+										84	0	1	elavGS>maf1RNAi	+
	0	0	0	0	0	0	348.949	0		0		0													84	0	1	elavGS>maf1RNAi	+										84	0	1	elavGS>maf1RNAi	+
	0	0	0	0	0	0	352.361	0		0		0													84	0	1	elavGS>maf1RNAi	+										84	0	1	elavGS>maf1RNAi	+
	0	0	0	0	0	0	357.846	0		0		0													84	0	1	elavGS>maf1RNAi	+										84	0	1	elavGS>maf1RNAi	+
	0	0	0	0	0	0	364.786	0		0		0													84	0	1	elavGS>maf1RNAi	+										84	0	1	elavGS>maf1RNAi	+
	0	0	0	0	0	0	360.36	0		0		0													84	0	1	elavGS>maf1RNAi	+										84	0	1	elavGS>maf1RNAi	+
	0	0	0	0	0	0	362.845	0		0		0													84	0	1	elavGS>maf1RNAi	+										84	0	1	elavGS>maf1RNAi	+
	0	0	0	0	0	0	359.583	0		0		0													84	0	1	elavGS>maf1RNAi	+										84	0	1	elavGS>maf1RNAi	+
	0	0	0	0	0	0	367.898	0		0		0													84	0	1	elavGS>maf1RNAi	+										84	0	1	elavGS>maf1RNAi	+
	0	0	0	0	0	0	368.868	0		0		0													84	0	1	elavGS>maf1RNAi	+										84	0	1	elavGS>maf1RNAi	+
	0	0	0	0	0	0	370.028	0		0		0													84	0	1	elavGS>maf1RNAi	+										84	0	1	elavGS>maf1RNAi	+
	0	0	0	0	0	0	367.782	0		0		0													84	0	1	elavGS>maf1RNAi	+										84	0	1	elavGS>maf1RNAi	+
	0	0	0	0	0	0	375.642	0		0		0													84	0	1	elavGS>maf1RNAi	+										84	0	1	elavGS>maf1RNAi	+
	0	0	0	0	0	0	373.511	0		0		0													84	0	1	elavGS>maf1RNAi	+										84	0	1	elavGS>maf1RNAi	+
	0	0	0	0	0	0	380.431	0		0		0													84	0	1	elavGS>maf1RNAi	+										84	0	1	elavGS>maf1RNAi	+
	0	0	0	0	0	0	381.898	0		0		0
	0	0	0	0	0	0	387.53	0		0		0
	0	0	0	0	0	0	388.803	0		0		0
	0	0	0	0	0	0	386.634	0		0		0
	0	0	0	0	0	0	385.06	0		0		0
	0	0	0	0	0	0	408.08	0		0		0
	0	0	0	0	0	0	408.803	0		0		0
	0	0	0	0	0	0	405.597	0		0		0
	0	0	0	0	0	0	404.858	0		0		0
	0	0	0	0	0	0	410.463	0		0		0
	0	0	0	0	0	0	419.786	0		0		0
	0	0	0	0	0	0	420.982	0		0		0
	0	0	0	0	0	0	420.875	0		0		0
	0	0	0	0	0	0	423.806	0		0		0
	0	0	0	0	0	0	434.028	0		0		0
	0	0	0	0	0	0	435.92	0		0		0
	0	0	0	0	0	0	437.063	0		0		0
	0	0	0	0	0	0	436.491	0		0		0
	0	0	0	0	0	0	446.608	0		0		0
	0	0	0	0	0	0	446.429	0		0		0
	0	0	0	0	0	0	459.348	0		0		0
	0	0	0	0	0	0	463.428	0		0		0
	0	0	0	0	0	0	469.012	0		0		0
	0	0	0	0	0	0	483.286	0		0		0
	0	0	0	0	0	0	489.237	0		0		0
	0	0	0	0	0	0	501.253	0		0		0
	0	0	0	0	0	0	520.596	0		0		0
	0	0	0	0	0	0	520.833	0		0		0
	0	0	0	0	0	0	538.462	0		0		0
	0	0	0	0	0	0	550.56	0		0		0
	0	0	0	0	0	0	574.713	0		0		0
	0	0	0	0	0	0	581.734	0		0		0
	0	0	0	0	0	0	605.938	0		0		0
	0	0	0	0	0	0	619.963	0		0		0
	0	0	0	0	0	0	627.549	0		0		0
	0	0	0	0	0	0	626.495	0		0		0
	0	0	0	0	0	0	655.308	0		0		0
	0	0	0	0	0	0	688.231	0		0		0
	0	0	0	0	0	0	724.375	0		0		0
	0	0	0	0	0	0	740.056	0		0		0
	0	0	0	0	0	0	774.593	0		0		0
	0	0	0	0	0	0	795.545	0		0		0
	0	0	0	0	0	0	807.755	0		0		0
	0	0	0	0	0	0	830.795	0		0		0
	0	0	0	0	0	0	852.152	0		0		0
	0	0	0	0	0	0	854.336	0		0		0
	0	0	0	0	0	0	880.476	0		0		0
	0	0	0	0	0	0	932.14	0		0		0
	0	0	0	0	0	0	977.517	0		0		0
	0	0	0	0	0	0	1094.57	0		0		0
	0	0	0	0	0	0	1125.49	0		0		0
	0	0	0	0	0	0	1337.79	0		0		0
	0	0	0	0	0	0	1376.46	0		0		0
	0	0	0	0	0	0	3363.61	0		0		0
	0	0	0	0	0	0		0		0		0
	0	0	0	0	0	0		0		0		0
	0	0	0	0	0	0		0		0		0
	0	0	0	0	0	0		0		0		0
	0	0	0	0	0	0		0		0		0
	0	0	0	0	0	0		0		0		0
	0	0	0	0	0	0		0		0		0
	0	0	0	0	0	0		0		0		0
	0	0	0	0	0	0		0		0		0
	0	0	0	0	0	0		0		0		0
	0	0	0	0	0	0		0		0		0
	0	0	0	0	0	0		0		0		0
	0	0	0	0	0	0		0		0		0
	0	0	0	0	0	0		0		0		0
	0	0	0	0	0	0		0		0		0
	0	0	0	0	0	0		0		0		0
	0	0	0	0	0	0		0		0		0
	0	0	0	0	0	0		0		0		0
	0	0	0	0	0	0		0		0		0
	0	0	0	0	0	0		0		0		0
	0	0	0	0	0	0		0		0		0
	0	0	0	0	0	0		0		0		0
	0	0	0	0	0	0		0		0		0
	0	0	0	0	0	0		0		0		0
	0	0	0	0	0	0		0		0		0
	0	0	0	0	0	0		0		0		0
	0	0	0	0	0	0		0		0		0
	0	0	0	0	0	0		0		0		0
	0	0	0	0	0	0		0		0		0
	0	0	0	0	0	0		0		0		0
	0	0	0	0	0	0		0		0		0
	0	0	0	0	0	0		0		0		0
	0	0	0	0	0	0		0		0		0
	0	0	0	0	0	0		0		0		0
	0	0	0	0	0	0		0		0		0
	0	0	0	0	0	0		0		0		0
	0	0	0	0	0	0		0		0		0
	0	0	0	0	0	0		0		0		0
	0	0	0	0	0	0		0		0		0
	0	0	0	0	0	0		0		0		0
	0	0	0	0	0	0		0		0		0
	0	0	0	0	0	0		0		0		0
	0	0	0	0	0	0		0		0		0
	0	0	0	0	0	0		0		0		0
	0	0	0	0	0	0		0		76.4088		0
	0	0	0	0	0	0		0		92.8936		0
	0	0	0	0	0	0		0		95.6206		0
	0	0	0	0	0	0		0		109.099		0
	0	0	0	0	0	0		0		125.66		0
	0	0	0	0	0	0		0		137.193		0
	0	0	0	0	0	0		0		161.917		0
	0	0	0	0	0	0		0		191.828		0
	0	0	0	0	0	0		0		187.126		0
	0	0	0	0	0	0		0		200.28		0
	0	0	0	0	0	0		0		203.791		0
	0	0	0	0	0	0		0		206.569		0
	0	0	0	0	0	0		0		233.699		0
	0	0	0	0	0	0		0		236.798		0
	0	0	0	0	0	0		0		241.488		0
	0	0	0	0	0	0		0		248.386		0
	0	0	0	0	0	0		0		259.605		0
	0	0	0	0	0	0		0		267.738		0
	0	0	0	0	0	0		0		276.932		0
	0	0	0	0	0	0		0		302.024		0
	0	0	0	0	0	0		0		317.561		0
	0	0	0	0	0	0		0		321.027		0
	0	0	0	0	0	0		0		322.945		0
	0	0	0	0	0	0		0		329.164		0
	0	0	0	0	0	0		0		332.116		0
	0	0	0	0	0	0		0		336.814		0
	0	0	0	0	0	0		0		354.61		0
	0	0	0	0	0	0		0		349.406		0
	0	0	0	0	0	0		0		363.636		0
	0	0	0	0	0	0		0		368.324		0
	0	0	0	0	0	0		0		368.053		0
	0	0	0	0	0	0		0		383.73		0
	0	0	0	0	0	0		0		394.945		0
	0	0	0	0	0	0		0		402.901		0
	0	0	0	0	0	0		0		417.537		0
	0	0	0	0	0	0		0		412.116		0
	0	0	0	0	0	0		0		418.936		0
	0	0	0	0	0	0		0		423.549		0
	0	0	0	0	0	0		0		424.628		0
	0	0	0	0	0	0		0		432.339		0
	0	0	0	0	0	0		0		444.05		0
	0	0	0	0	0	0		0		456.621		0
	0	0	0	0	0	0		0		467.071		0
	0	0	0	0	0	0		0		471.921		0
	0	0	0	0	0	0		0		485.201		0
	0	0	0	0	0	0		0		490.436		0
	0	0	0	0	0	0		0		494.071		0
	0	0	0	0	0	0		0		496.771		0
	0	0	0	0	0	0		0		501.253		0
	0	0	0	0	0	0		0		503.187		0
	0	0	0	0	0	0		0		507.099		0
	0	0	0	0	0	0		0		505.817		0
	0	0	0	0	0	0		0		515.198		0
	0	0	0	0	0	0		0		515.996		0
	0	0	0	0	0	0		0		521.648		0
	0	0	0	0	0	0		0		527.148		0
	0	0	0	0	0	0		0		525.486		0
	0	0	0	0	0	0		0		531.35		0
	0	0	0	0	0	0		0		543.036		0
	0	0	0	0	0	0		0		543.478		0
	0	0	0	0	0	0		0		574.713		0
	0	0	0	0	0	0		0		574.713		0
	0	0	0	0	0	0		0		580.046		0
	0	0	0	0	0	0		0		589.623		0
	0	0	0	0	0	0		0		587.314		0
	0	0	0	0	0	0		0		607.164		0
	0	0	0	0	0	0		0		605.693		0
	0	0	0	0	0	0		0		614.628		0
	0	0	0	0	0	0		0		622.665		0
	0	0	0	0	0	0		0		634.921		0
	0	0	0	0	0	0		0		631.579		0
	0	0	0	0	0	0		0		638.57		0
	0	0	0	0	0	0		0		664.894		0
	0	0	0	0	0	0		0		666.667		0
	0	0	0	0	0	0		0		673.401		0
	0	0	0	0	0	0		0		672.495		0
	0	0	0	0	0	0		0		685.401		0
	0	0	0	0	0	0		0		704.225		0
	0	0	0	0	0	0		0		724.113		0
	0	0	0	0	0	0		0		721.501		0
	0	0	0	0	0	0		0		783.699		0
	0	0	0	0	0	0		0		791.139		0
	0	0	0	0	0	0		0		792.393		0
	0	0	0	0	0	0		0		803.859		0
	0	0	0	0	0	0		0		803.859		0
	0	0	0	0	0	0		0		809.717		0
	0	0	0	0	0	0		0		827.815		0
	0	0	0	0	0	0		0		839.631		0
	0	0	0	0	0	0		0		868.81		0
	0	0	0	0	0	0		0		932.836		0
	0	0	0	0	0	0		0		952.381		0
	0	0	0	0	0	0		0		961.076		0
	0	0	0	0	0	0		0		974.659		0
	0	0	0	0	0	0		0		1013.17		0
	0	0	0	0	0	0		0		1013.17		0
	0	0	0	0	0	0		0		1019.37		0
	0	0	0	0	0	0		0		1046.57		0
	0	0	0	0	0	0		0		1051.52		0
	0	0	0	0	0	0		0		1074.11		0
	0	0	0	0	0	0		0		1098.9		0
	0	0	0	0	0	0		0		1117.32		0
	0	0	0	0	0	0		0		1169.59		0
	0	0	0	0	0	0		0		1173.02		0
	0	0	0	0	0	0		0		1187.65		0
	0	0	0	0	0	0		0		1200.48		0
	0	0	0	0	0	0		0		1269.04		0
	0	0	0	0	0	0		0		1283.7		0
	0	0	0	0	0	0		0		1298.7		0
	0	0	0	0	0	0		0		1324.5		0
	0	0	0	0	0	0		0		1325.38		0
	0	0	0	0	0	0		0		1336.9		0
	0	0	0	0	0	0		0		1338.69		0
	0	0	0	0	0	0		0		1352.27		0
	0	0	0	0	0	0		0		1370.8		0
	0	0	0	0	0	0		0		1402.52		0
	0	0	0	0	0	0		0		1404.49		0
	0	0	0	0	0	0		0		1424.5		0
	0	0	0	0	0	0		0		1631.32		0
	0	0	0	0	0	0		0		1908.4		0
	0	0	0	0	0	0		0		1610.31		0
	0	0	0	0	0	0		0		1848.43		0
	0	0	0	0	0	0		0		1543.21		0
	0	0	0	0	0	0		0		1715.27		0
	0	0	0	0	0	0		0		1488.1		0
	0	0	0	0	0	0		0		1430.62		0
	0	0	0	0	0	0		0				0
	0	0	0	0	0	0		0				0
	0	0	0	0	0	0		0				0
	0	0	0	0	0	0		0				0
	0	0	0	0	0	0		0				0
	0	0	0	0	0	0		0				0
	0	0	0	0	0	1388.89		0				0
	0	0	0	0	0	616.143		0				0
	0	0	0	0	0	1071.81		0				0
	0	0	0	0	0	539.374		0				0
	0	0	0	0	0	407.997		0				0
	0	0	0	0	0	964.32		0				0
	0	0	0	0	0	628.535		0				0
	0	0	0	0	0	344.116		0				0
	0	0	0	0	0	1172.33		0				0
	0	0	0	0	0	1626.02		0				0
	0	0	0	0	0	971.817		0				0
	0	0	0	0	0	1302.08		0				0
	0	0	0	0	0	976.562		0				0
	0	0	0	0	0	1908.4		0				0
	0	0	0	0	0	829.875		0				0
	0	0	0	0	0	957.854		0				0
	0	0	0	0	0	717.36		0				0
	0	0	0	0	0	812.348		0				0
	0	0	0	0	0	449.035		0				0
	0	0	0	0	0	744.602		0				0
	0	0	0	0	0	865.801		0				0
	0	0	0	0	0	1169.59		0				0
	0	0	0	0	0	1030.93		0				0
	0	0	0	0	0	642.261		0				0
	0	0	0	0	0	1371.74		0				0
	0	0	0	0	0	896.861		0				0
	0	0	0	0	0	1017.29		0				0
	0	0	0	0	0	884.173		0				0
	0	0	0	0	0	1059.32		0				0
	0	0	0	0	0	491.401		0				0
	0	0	0	0	0	1862.2		0				0
	0	0	0	0	0	833.333		0				0
	0	0	0	0	0	521.921		0				0
	0	0	0	0	0	1904.76		0				0
	0	0	0	0	0	412.371		0				0
	0	0	0	0	0	790.514		0				0
	0	0	0	0	0	967.118		0				0
	0	0	0	0	0	812.348		0				0
	0	0	0	0	0	827.13		0				0
	0	0	0	0	0	1272.27		0				0
	0	0	0	0	0	984.252		0				0
	0	0	0	0	0	471.698		0				0
	0	0	0	0	0	933.707		0				0
	0	0	0	0	0	1828.15		0				0
	0	0	0	0	0	997.009		0				0
	0	0	0	0	0	550.661		0				0
	0	0	0	0	0	1834.86		0				0
	0	0	0	0	0	1250		0				0
	0	0	0	0	0	1262.63		0				0
	0	0	0	0	0	811.03		0				0
	0	0	0	0	0	690.608		0				0
	0	0	0	0	0	1529.05		0				0
	0	0	0	0	0	1248.44		0				0
	0	0	0	0	0	267.666		0				0
	0	0	0	0	0	1222.49		0				0
	0	0	0	0	0	308.833		0				0
	0	0	0	0	0	1824.82		0				0
	0	0	0	0	0	281.452		0				0
	0	0	0	0	0	459.559		0				0
	0	0	0	0	0	934.58		0				0
	0	0	0	0	0	321.75		0				0
	0	0	0	0	0	1727.12		0				0
	0	0	0	0	0	1890.36		0				0
	0	0	0	0	0	1680.67		0				0
	0	0	0	0	0	1129.94		0				0
	0	0	0	0	0	825.764		0				0
	0	0	0	0	0	765.111		0				0
	0	0	0	0	0	933.707		0				0
	0	0	0	0	0	290.276		0				0
	0	0	0	0	0	571.102		0				0
	0	0	0	0	0	827.815		0				0
	0	0	0	0	0	665.336		0				0
	0	0	0	0	0	995.025		0				0
	0	0	0	0	0	489.716		0				0
	0	0	0	0	0	980.392		0				0
	0	0	0	0	0	1814.88		0				0
	0	0	0	0	0	848.177		0				0
	0	0	0	0	0	770.416		0				0
	0	0	0	0	0	529.942		0				0
	0	0	0	0	0	1727.12		0				0
	0	0	0	0	0	1223.99		0				0
	0	0	0	0	0	965.251		0				0
	0	0	0	0	0	1254.7		0				0
	0	0	0	0	0	421.763		0				0
	0	0	0	0	0	709.723		0				0
	0	0	0	0	0	278.01		0				0
	0	0	0	0	0	333.222		0				0
	0	0	0	0	0	586.166		0				0
	0	0	0	0	0	775.194		0				0
	0	0	0	0	0	578.035		0				0
	0	0	0	0	0	1675.04		0				0
	0	0	0	0	0	413.223		0				0
	0	0	0	0	0	451.264		0				0
	0	0	0	0	0	669.344		0				0
	0	0	0	0	0	520.562		0				0
	0	0	0	0	0	1560.06		0				0
	0	0	0	0	0	425.894		0				0
	0	0	0	0	0	643.915		0				0
	0	0	0	0	0	449.843		0				0
	0	0	0	0	0	595.238		0				0
	0	0	0	0	0	562.114		0				0
	0	0	0	0	0	415.8		0				0
	0	0	0	0	0	373.553		0				0
	0	0	0	0	0	733.138		0				0
	0	0	0	0	0	1400.56		0				0
	0	0	0	0	0	848.896		0				0
	0	0	0	0	0	867.303		0				0
	0	0	0	0	0	268.312		0				0
	0	0	0	0	0	709.22		0				0
	0	0	0	0	0	327.869		0				0
	0	0	0	0	0	848.896		0				0
	0	0	0	0	0	625		0				0
	0	0	0	0	0	825.764		0				0
	0	0	0	0	0	982.318		0				0
	0	0	0	0	0	675.676		0				0
	0	0	0	0	0	764.526		0				0
	0	0	0	0	0	451.264		0				0
	0	0	0	0	0	1724.14		0				0
	0	0	0	0	0	2044.99		0				0
	0	0	0	0	0	3333.33		0				0
	0	0	0	0	0	843.17		0				0
	0	0	0	0	0	3129.89		0				0
	0	0	0	0	521.105	2652.52		0				0
	0	0	0	0	200.602	763.359		0				0
	0	0	0	0	1915.71	2577.32		0				0
	0	0	0	0	2000	2954.21		0				0
	0	0	0	0	1663.89	1085.78		0				0
	0	0	0	0	1459.85	1974.33		0				0
	0	0	0	0	1567.4	2296.21		0				0
	0	0	0	0	1142.86	2453.99		0				0
	0	0	0	0	558.971	1508.3		0				0
	0	0	0	0	426.076	1293.66		0				0
	0	0	0	0	248.818	1853.57		0				0
	0	0	0	0	355.24	982.318		0				0
	0	0	0	0	385.803	1166.18		0				0
	0	0	0	0	644.33	1344.99		0				0
	0	0	0	0	592.066	962.001		0				0
	0	0	0	0	319.183	1257.86		0				0
	0	0	0	0	420.345	1309.76		0				0
	0	0	0	0	458.505	1405.48		0				0
	0	0	0	0	205.086	1237.62		0				0
	0	0	0	0	439.367	444.543		0				0
	0	0	0	0	305.81	1211.39		0				0
	0	0	0	0	406.504	1030.4		0				0
	0	0	0	0	276.855	998.004		0				0
	0	0	0	0	261.917	1196.89		0				0
	0	0	0	0	287.935	1196.65		0				0
	0	0	0	0	279.174	3121.75		0				0
	0	0	0	0	265.041	1557.63		0				0
	0	0	0	0	343.525	1914.24		0				0
	0	0	0	0	398.565	1206.64		0				0
	0	0	0	0	313.578			0				0
	0	0	0	0	361.925			0				0
	0	0	0	0	420.875			0				0
	0	0	0	0	385.803			0				0
	0	0	0	0	313.087			0				0
	0	0	0	0	206.526			0				0
	0	0	0	0	283.366			0				0
	0	0	0	0	254.453			0				0
	0	0	0	0	274.123			0				0
	0	0	0	0	248.016			0				0
	0	0	0	0	324.359			0				0
	0	0	0	0	269.687			0				0
	0	0	0	0	414.422			0				0
	0	0	0	0	360.36			0				0
	0	0	0	0	401.284			0				0
	0	0	0	0	394.322			0				0
	0	0	0	0	318.877			0				0
	0	0	0	0	385.654			0				0
	0	0	0	0	429.553			0				0
	0	0	0	0	202.799			0				0
	0	0	0	0	447.227			0				0
	0	0	0	0	444.84			0				0
	0	0	0	0	567.859			0				0
	0	0	0	0	380.228			0				0
	0	0	0	0	270.929			0				0
	0	0	0	0	174.856			0				0
	0	0	0	0	294.638			0				0
	0	0	0	0	294.724			0				0
	0	0	0	0	228.938			0				0
	0	0	0	0	321.75			0				0
	0	0	0	0	262.467			0				0
	0	0	0	0	288.351			0				0
	0	0	0	0	290.107			0				0
	0	0	0	0	411.015			0				0
	0	0	0	0	293.513			0				0
	0	0	0	0	510.725			0				0
	0	0	0	0	592.417			0				0
	0	0	0	0	232.937			0				0
	0	0	0	0	185.048			0				0
	0	0	0	0	578.704			0				0
	0	0	0	0	356.506			0				0
	0	0	0	0	455.166			0				0
	0	0	0	0	298.597			0				0
	0	0	0	0	312.598			0				0
	0	0	0	0	346.861			0				0
	0	0	0	0	438.596			0				0
	0	0	0	0	328.192			0				0
	0	0	0	0	227.169			0				0
	0	0	0	0	251.826			0				0
	0	0	0	0	436.872			0				0
	0	0	0	0	203.293			0				0
	0	0	0	0	415.973			0				0
	0	0	0	0	228.781			0				0
	0	0	0	0	271.813			0				0
	0	0	0	0	233.318			0				0
	0	0	0	0	452.08			0				0
	0	0	0	0	369.413			0				0
	0	0	0	0	393.236			0				0
	0	0	0	0	432.713			0				0
	0	0	0	0	288.767			0				0
	0	0	0	0	335.345			0				0
	0	0	0	0	406.009			0				0
	0	0	0	0	393.391			0				0
	0	0	0	0	302.115			0				0
	0	0	0	0	578.369			0				0
	0	0	0	0	616.523			0				0
	0	0	0	0	427.716			0				0
	0	0	0	0	303.398			0				0
	0	0	0	0	350.508			0				0
	0	0	0	0	287.109			0				0
	0	0	0	0	433.463			0				0
	0	0	0	0	309.024			0				0
	0	0	0	0	287.439			0				0
	0	0	0	0	263.505			0				0
	0	0	0	0	296.912			0				0
	0	0	0	0	232.396			0				0
	0	0	0	0	429.738			0				0
	0	0	0	0	336.7			0				0
	0	0	0	0	328.084			0				0
	0	0	0	0	381.243			0				0
	0	0	0	0	402.253			0				0
	0	0	0	0	373.274			0				0
	0	0	0	0	1228.5			0				0
	0	0	0	0	356.633			0				0
	0	0	0	0	212.404			0				0
	0	0	0	0	431.966			0				0
	0	0	0	0	315.06			0				0
	0	0	0	0	471.476			0				0
	0	0	0	0	413.907			0				0
	0	0	0	0	304.414			0				0
	0	0	0	0	308.166			0				0
	0	0	0	0	310.366			0				0
	0	0	0	0	344.234			0				0
	0	0	0	0	264.69			0				0
	0	0	0	0	993.049			0				0
	0	0	0	0	263.366			0				0
	0	0	0	0	412.031			0				0
	0	0	0	0	488.998			0				0
	0	0	0	0	363.636			0				0
	0	0	0	0	438.404			0				0
	0	0	0	0	322.061			0				0
	0	0	0	0	416.147			0				0
	0	0	0	0	348.553			0				0
	0	0	0	0	312.989			0				0
	0	0	0	0	357.526			0				0
	0	0	0	0	357.782			0				0
	0	0	0	0	458.295			0				0
	0	0	0	0	288.684			0				0
	0	0	0	0	508.906			0				0
	0	0	0	0	287.77			0				0
	0	0	0	0	316.756			0				0
	0	0	0	0	310.752			0				0
	0	0	0	0	248.818			0				0
	0	0	0	0	507.614			0				0
	0	0	0	0	243.072			0				0
	0	0	0	0	372.856			0				0
	0	0	0	0	276.778			0				0
	0	0	0	0	298.686			0				0
	0	0	0	0	1808.32			0				0
	0	0	0	0	298.507			0				0
	0	0	0	0	387.297			0				0
	0	0	0	0	731.529			0				0
	0	0	0	0	1239.16			0				0
	0	0	0	0	924.214			0				0
	0	0	0	0	1303.78			0				0
	0	0	0	0	1512.86			0				0
	0	0	0	0	1633.99			0				0
	0	0	0	0	1353.18			0				0
	0	0	0	0	1225.49			0				0
	0	0	0	0	1552.8			0				0
	0	0	0	0	1250			0				0
	0	0	0	0	238.265			0				0
	0	0	0	0	355.24			0				0
	0	0	0	0	259.538			0				0
	0	0	0	0	386.997			0				0
	0	0	0	0	525.21			0				0
	0	0	0	0	345.543			0				0
	0	0	0	0	192.827			0				0
	0	0	0	0	230.84			0				0
	0	0	0	0	344.234			0				0
	0	0	0	0	299.043			0				0
	0	0	0	0	372.024			0				0
	0	0	0	0	371.747			0				0
	0	0	0	0	279.33			0				0
	0	0	0	0	308.166			0				0
	0	0	0	0	336.927			0				0
	0	0	0	0	204.499			0				0
	0	0	0	0	252.27			0				0
	0	0	0	0	265.534			0				0
	0	0	0	0	290.107			0				0
	0	0	0	0	198.255			0				0
	0	0	0	0	185.494			0				0
	0	0	0	0	388.349			0				0
	0	0	0	0	419.992			0				0
	0	0	0	0	325.839			0				0
	0	0	0	0	294.464			0				0
	0	0	0	0	316.056			0				0
	0	0	0	0	283.366			0				0
	0	0	0	0	214.5			0				0
	0	0	0	0	397.298			0				0
	0	0	0	0	375.094			0				0
	0	0	0	0	299.401			0				0
	0	0	0	0	249.688			0				0
	0	0	0	0	205.17			0				0
	0	0	0	0	304.229			0				0
	0	0	0	0	198.059			0				0
	0	0	0	0	250			0				0
	0	0	0	0	358.423			0				0
	0	0	0	0	397.772			0				0
	0	0	0	0	256.213			0				0
	0	0	0	0	297.265			0				0
	0	0	0	0	294.464			0				0
	0	0	0	0	325.309			0				0
	0	0	0	0	159.008			0				0
	0	0	0	0	424.268			0				0
	0	0	0	0	322.477			0				0
	0	0	0	0	325.627			0				0
	0	0	0	0	307.787			0				0
	0	0	0	0	285.388			0				0
	0	0	0	0	563.38			0				0
	0	0	0	0	297.265			0				0
	0	0	0	0	702.741			0				0
	0	0	0	0	576.037			0				0
	0	0	0	0	422.833			0				0
	0	0	0	0	290.867			0				0
	0	0	0	0	362.057			0				0
	0	0	0	0	463.607			0				0
	0	0	0	0	509.944			0				0
	0	0	0	0	246.366			0				0
	0	0	0	0	302.755			0				0
	0	0	0	0	334.784			0				0
	0	0	0	0	246.853			0				0
	0	0	0	0	611.995			0				0
	0	0	0	0	248.077			0				0
	0	0	0	0	223.864			0				0
	0	0	0	0	267.738			0				0
	0	0	0	0	252.462			0				0
	0	0	0	0	344.353			0				0
	0	0	0	0	1280.41			0				0
	0	0	0	0	424.448			0				0
	0	0	0	0	268.384			0				0
	0	0	0	0	314.762			0				0
	0	0	0	0	177.274			0				0
	0	0	0	0	198.295			0				0
	0	0	0	0	180.18			0				0
	0	0	0	0	187.935			0				0
	0	0	0	0	275.255			0				0
	0	0	0	0	238.607			0				0
	0	0	0	0	288.351			0				0
	0	0	0	0	347.705			0				0
	0	0	0	0	379.795			0				0
	0	0	0	0	401.929			0				0
	0	0	0	0	535.906			0				0
	0	0	0	0	297.089			0				0
	0	0	0	0	271.813			0				0
	0	0	0	0	320.718			0				0
	0	0	0	0	334.672			0				0
	0	0	0	0	272.628			0				0
	0	0	0	0	287.687			0				0
	0	0	0	0	672.495			0				0
	0	0	0	0	339.559			0				0
	0	0	0	0	116.428			0				0
	0	0	0	0	339.328			0				0
	0	0	0	0	421.23			0				0
	0	0	0	0	355.745			0				0
	0	0	0	0	380.952			0				0
	0	0	0	0	561.482			0				0
	0	0	0	0	350.631			0				0
	0	0	0	0	258.465			0				0
	0	0	0	0	272.48			0				0
	0	0	0	0	425.894			0				0
	0	0	0	0	200.884			0				0
	0	0	0	0	297.265			0				0
	0	0	0	0	172.741			0				0
	0	0	0	0	210.659			0				0
	0	0	0	0	166.973			0				0
	0	0	0	0	425.713			0				0
	0	0	0	0	262.123			0				0
	0	0	0	0	247.28			0				0
	0	0	0	0	434.783			0				0
	0	0	0	0	198.295			0				0
	0	0	0	0	426.257			0				0
	0	0	0	0	368.596			0				0
	0	0	0	0	199.68			0				0
	0	0	0	0	285.551			0				0
	0	0	0	0	350.508			0				0
	0	0	0	0	940.734			0				0
	0	0	0	0	264.061			0				0
	0	0	0	0	287.604			0				0
	0	0	0	0	297.619			0				0
	0	0	0	0	158.078			0				0
	0	0	0	0	264.341			0				0
	0	0	0	0	213.447			0				0
	0	0	0	0	387.147			0				0
	0	0	0	0	261.917			0				0
	0	0	0	0	403.389			0				0
	0	0	0	0	408.163			0				0
	0	0	0	0	386.25			0				0
	0	0	0	0	170.853			0				0
	0	0	0	0	274.801			0				0
	0	0	0	0	420.168			0				0
	0	0	0	0	403.063			0				0
	0	0	0	0	438.02			0				0
	0	0	0	0	360.231			0				0
	0	0	0	0	351.247			0				0
	0	0	0	0	346.5			0				0
	0	0	0	0	299.132			0				0
	0	0	0	0	290.276			0				0
	0	0	0	0	251.319			0				0
	0	0	0	0	225.327			0				0
	0	0	0	0	327.011			0				0
	0	0	0	0	437.828			0				0
	0	0	0	0	154.297			0				0
	0	0	0	0	191.351			0				0
	0	0	0	0	365.23			0				0
	0	0	0	0	428.633			0				0
	0	0	0	0	371.747			0				0
	0	0	0	0	366.838			0				0
	0	0	0	0	443.262			0				0
	0	0	0	0	237.586			0				0
	0	0	0	0	541.418			0				0
	0	0	0	0	200.803			0				0
	0	0	0	0	287.191			0				0
	0	0	0	0	244.978			0				0
	0	0	0	0	304.692			0				0
	0	0	0	0	343.171			0				0
	0	0	0	0	344.59			0				0
	0	0	0	0	248.139			0				0
	0	0	0	0	361.795			0				0
	0	0	0	0	227.687			0				0
	0	0	0	0	277.778			0				0
	0	0	0	0	386.997			0				0
	0	0	0	0	316.255			0				0
	0	0	0	0	346.26			0				0
	0	0	0	0	257.467			0				0
	0	0	0	0	207.512			0				0
	0	0	0	0	422.654			0				0
	0	0	0	0	255.428			0				0
	0	0	0	0	191.424			0				0
	0	0	0	0	533.618			0				0
	0	0	0	0	355.492			0				0
	0	0	0	0	653.595			0				0
	0	0	0	0	448.632			0				0
	0	0	0	0	357.27			0				0
	0	0	0	0	403.877			0				0
	0	0	0	0	313.578			0				0
	0	0	0	0	209.293			0				0
	0	0	0	0	394.166			0				0
	0	0	0	0	247.464			0				0
	0	0	0	0	224.871			0				0
	0	0	0	0	360.36			0				0
	0	0	0	0	257.599			0				0
	0	0	0	0	259.74			0				0
	0	0	0	0	369.549			0				0
	0	0	0	0	209.82			0				0
	0	0	0	0	231.482			0				0
	0	0	0	0	282.326			0				0
	0	0	0	0	522.739			0				0
	0	0	0	0	522.193			0				0
	0	0	0	0	209.688			0				0
	0	0	0	0	359.971			0				0
	0	0	0	0	214.638			0				0
	0	0	0	0	356.379			0				0
	0	0	0	0	294.811			0				0
	0	0	0	0	327.118			0				0
	0	0	0	0	535.045			0				0
	0	0	0	0	620.925			0				0
	0	0	0	0	508.906			0				0
	0	0	0	0	724.113			0				0
	0	0	0	0	838.223			0				0
	0	0	0	0	823.384			0				0
	0	0	0	0	664.011			0				0
	0	0	0	0	462.535			0				0
	0	0	0	0	615.764			0				0
	0	0	0	0	1615.51			0				0
	0	0	0	0	655.523			0				0
	0	0	0	0	624.025			0				0
	0	0	0	0	919.963			0				0
	0	0	0	0	552.029			0				0
	0	0	0	0	618.62			0				0
	0	0	0	0	365.297			0				0
	0	0	0	0	533.476			0				0
	0	0	0	0	912.409			0				0
	0	0	0	0	750.469			0				0
	0	0	0	0	385.951			0				0
	0	0	0	0	417.536			0				0
	0	0	0	0	610.314			0				0
	0	0	0	0	499.251			0				0
	0	0	0	0	606.244			0				0
	0	0	0	0	381.025			0				0
	0	0	0	0	707.464			0				0
	0	0	0	0	745.712			0				0
	0	0	0	0	699.79			0				0
	0	0	0	0	870.701			0				0
	0	0	0	0	755.858			0				0
	0	0	0	0	693.001			0				0
	0	0	0	0	607.164			0				0
	0	0	0	0	823.723			0				0
	0	0	0	0	719.166			0				0
	0	0	0	0	387.147			0				0
	0	0	0	0	722.804			0				0
	0	0	0	0	374.602			0				0
	0	0	0	0	458.19			0				0
	0	0	0	0	388.954			0				0
	0	0	0	0	813.67			0				0
	0	0	0	0	361.337			0				0
	0	0	0	0	677.507			0				0
	0	0	0	0	544.662			0				0
	0	0	0	0	562.271			0				0
	0	0	0	0	536.337			0				0
	0	0	0	0	813.339			0				0
	0	0	0	0	471.032			0				0
	0	0	0	0	765.111			0				0
	0	0	0	0	571.919			0				0
	0	0	0	0	552.181			0				0
	0	0	0	0	777.605			0				0
	0	0	0	0	1079.33			0				0
	0	0	0	0	621.89			0				0
	0	0	0	0	781.25			0				0
	0	0	0	0	528.961			0				0
	0	0	0	0	627.156			0				0
	0	0	0	0	512.689			0				0
	0	0	0	0	507.228			0				0
	0	0	0	0	505.433			0				0
	0	0	0	0	532.34			0				0
	0	0	0	0	1579.78			0				0
	0	0	0	0	1019.89			0				0
	0	0	0	0	418.06			0				0
	0	0	0	0	518.403			0				0
	0	0	0	0	748.223			0				0
	0	0	0	0	495.05			0				0
	0	0	0	0	799.361			0				0
	0	0	0	0	586.338			0				0
	0	0	0	0	688.231			0				0
	0	0	0	0	542.594			0				0
	0	0	0	0	497.018			0				0
	0	0	0	0	613.121			0				0
	0	0	0	0	687.049			0				0
	0	0	0	0	473.485			0				0
	0	0	0	0	1197.61			0				0
	0	0	0	0	573.888			0				0
	0	0	0	0	514.139			0				0
	0	0	0	0	911.993			0				0
	0	0	0	0	497.636			0				0
	0	0	0	0	542.005			0				0
	0	0	0	0	914.077			0				0
	0	0	0	0	383.215			0				0
	0	0	0	0	557.258			0				0
	0	0	0	0	413.907			0				0
	0	0	0	0	514.668			0				0
	0	0	0	0	498.629			0				0
	0	0	0	0	699.545			0				0
	0	0	0	0	307.409			0				0
	0	0	0	0	610.501			0				0
	0	0	0	0	437.35			0				0
	0	0	0	0	656.599			0				0
	0	0	0	0	527.426			0				0
	0	0	0	0	445.335			0				0
	0	0	0	0	464.576			0				0
	0	0	0	0	487.448			0				0
	0	0	0	0	954.198			0				0
	0	0	0	0	499.875			0				0
	0	0	0	0	687.049			0				0
	0	0	0	0	739.098			0				0
	0	0	0	0	415.8			0				0
	0	0	0	0	439.85			0				0
	0	0	0	0	374.182			0				0
	0	0	0	0	391.313			0				0
	0	0	0	0	710.48			0				0
	0	0	0	0	508.776			0				0
	0	0	0	0	704.722			0				0
	0	0	0	0	595.238			0				0
	0	0	0	0	665.336			0				0
	0	0	0	0	653.168			0				0
	0	0	0	0	944.287			0				0
	0	0	0	0	390.625			0				0
	0	0	0	0	585.995			0				0
	0	0	0	0	654.879			0				0
	0	0	0	0	322.373			0				0
	0	0	0	0	510.986			0				0
	0	0	0	0	486.381			0				0
	0	0	0	0	426.257			0				0
	0	0	0	0	586.51			0				0
	0	0	0	0	505.817			0				0
	0	0	0	0	910.332			0				0
	0	0	0	0	590.145			0				0
	0	0	0	0	601.866			0				0
	0	0	0	0	496.894			0				0
	0	0	0	0	450.349			0				0
	0	0	0	0	706.714			0				0
	0	0	0	0	468.604			0				0
	0	0	0	0	455.477			0				0
	0	0	0	0	600.42			0				0
	0	0	0	0	568.828			0				0
	0	0	0	0	449.035			0				0
	0	0	0	0	526.87			0				0
	0	0	0	0	800.32			0				0
	0	0	0	0	672.043			0				0
	0	0	0	0	365.631			0				0
	0	0	0	0	552.486			0				0
	0	0	0	0	855.92			0				0
	0	0	0	0	4862.24			0				0
	0	0	0	0	713.776			0				0
	0	0	0	0	803.859			0				0
	0	0	0	0	1056.34			0				0
	0	0	0	0	800			0				0
	0	0	0	0	734.214			0				0
	0	0	0	0	957.549			0				0
	0	0	0	0	723.764			0				0
	0	0	0	0	541.516			0				0
	0	0	0	0	870.322			0				0
	0	0	0	0	965.872			0				0
	0	0	0	0	1020.41			0				0
	0	0	0	0	822.368			0				0
	0	0	0	0	1186.24			0				0
	0	0	0	0	1045.3			0				0
	0	0	0	0	900.36			0				0
	0	0	0	0	754.148			0				0
	0	0	0	0	824.176			0				0
	0	0	0	0	1241.21			0				0
	0	0	0	0	811.249			0				0
	0	0	0	0	1122.33			0				0
	0	0	0	0	811.469			0				0
	0	0	0	0	730.816			0				0
	0	0	0	0	1333.93			0				0
	0	0	0	0	888.362			0				0
	0	0	0	0	642.398			0				0
	0	0	0	0	1140.68			0				0
	0	0	0	0	907.716			0				0
	0	0	0	0	661.376			0				0
	0	0	0	0	725.514			0				0
	0	0	0	0	495.05			0				0
	0	0	0	0	664.746			0				0
	0	0	0	0	494.805			0				0
	0	0	0	0	968.992			0				0
	0	0	0	0	1071.05			0				0
	0	0	0	0	718.735			0				0
	0	0	0	0	814.775			0				0
	0	0	0	0	787.195			0				0
	0	0	0	0	1492.09			0				0
	0	0	0	0	779.727			0				0
	0	0	0	0	1909.61			0				0
	0	0	0	0	1665.28			0				0
	0	0	0	0	1251.56			0				0
	0	0	0	0	1963.67			0				0
	0	0	0	0	812.216			0				0
	0	0	0	0	746.547			0				0
	0	0	0	0	1073.83			0				0
	0	0	0	0	901.51			0				0
	0	0	0	0	916.59			0				0
	0	0	0	0	1035.73			0				0
	0	0	0	0	1700.68			0				0
	0	0	0	0	1303.1			0				0
	0	0	0	0	2113.05			0				0
	0	0	0	0	1065.81			0				0
	0	0	0	0	1239.54			0				0
	0	0	0	0	1396.16			0				0
	0	0	0	0	902.201			0				0
	0	0	0	0	2092.05			0				0
	0	0	0	0	490.497			0				0
	0	0	0	0	581.869			0				0
	0	0	0	0	1207			0				0
	0	0	0	0				0				0
	0	0	0	0				0				0
	0	0	0	0				0				0
	0	0	0	0				0				0
	0	0	0	0				0				0
	0	0	0	0				0				0
	0	0	0	0				0				0
	0	0	0	0				0				0
	0	0	0	0				0				0
	0	0	0	0				0				0
	0	0	0	0				0				0
	0	0	0	0				0				0
	0	0	0	0				0				0
	0	0	0	0				0				0
	0	0	0	0				0				0
	0	0	0	0				0				0
	0	0	0	0				0				0
	0	0	0	0				0				0
	0	0	0	0				0				0
	0	0	0	0				0				0
	0	0	0	0				0				0
	0	0	0	0				0				0
	0	0	0	0				0				0
	0	0	0	0				0				0
	0	0	0	0				0				0
	0	0	0	0				0				0
	0	0	0	0				0				0
	0	0	0	0				0				0
	0	0	0	0				0				0
	0	0	0	0				0				0
	0	0	0	0				0				0
	0	0	0	0				0				0
	0	0	0	0				0				0
	0	0	0	0				0				0
	0	0	0	0				0				0
	0	0	0	0				0				0
	0	0	0	0				0				0
	0	0	0	0				0				0
	0	0	0	0				0				0
	0	0	0	0				0				0
	0	0	0	0				357.398				0
	0	0	0	0				521.376				0
	0	0	0	0				357.015				0
	0	0	0	0				1226.99				0
	0	0	0	0				1221				0
	0	0	0	0				831.947				0
	0	0	0	0				678.426				0
	0	0	0	0				573.723				0
	0	0	0	0				946.074				0
	0	0	0	0				579.374				0
	0	0	0	0				288.018				0
	0	0	0	0				1818.18				0
	0	0	0	0				876.424				0
	0	0	0	0				1579.78				0
	0	0	0	0				1371.74				0
	0	0	0	0				1116.07				0
	0	0	0	0				1538.46				0
	0	0	0	0				1680.67				0
	0	0	0	0				1034.13				0
	0	0	0	0				1956.95				0
	0	0	0	0				1321				0
	0	0	0	0				1862.2				0
	0	0	0	0				1757.47				0
	0	0	0	0				1239.16				0
	0	0	0	0				1278.77				0
	0	0	0	0				1655.63				0
	0	0	0	0				1876.17				0
	0	0	0	0				736.92				0
	0	0	0	0				1204.82				0
	0	0	0	0				1661.13				0
	0	0	0	0				734.754				0
	0	0	0	0				1153.4				0
	0	0	0	0				1567.4				0
	0	0	0	0				900.09				0
	0	0	0	0				1345.9				0
	0	0	0	0				1308.9				0
	0	0	0	0				841.043				0
	0	0	0	0				1579.78				0
	0	0	0	0				806.452				0
	0	0	0	0				1779.36				0
	0	0	0	0				806.452				0
	0	0	0	0				1930.5				0
	0	0	0	0				1692.05				0
	0	0	0	0				1373.63				0
	0	0	0	0				498.504				0
	0	0	0	0				649.773				0
	0	0	0	0				1904.76				0
	0	0	0	0				1342.28				0
	0	0	0	0				1124.86				0
	0	0	0	0				1757.47				0
	0	0	0	0				868.81				0
	0	0	0	0				461.042				0
	0	0	0	0				771.605				0
	0	0	0	0				1194.74				0
	0	0	0	0				1240.69				0
	0	0	0	0				1472.75				0
	0	0	0	0				1057.08				0
	0	0	0	0				1183.43				0
	0	0	0	0				783.699				0
	0	0	0	0				1547.99				0
	0	0	0	0				650.195				0
	0	0	0	0				951.475				0
	0	0	0	0				1788.91				0
	0	0	0	0				911.577				0
	0	0	0	0				1404.49				0
	0	0	0	0				720.981				0
	0	0	0	0				481				0
	0	0	0	0				547.046				0
	0	0	0	0				1233.05				0
	0	0	0	0				485.909				0
	0	0	0	0				645.995				0
	0	0	0	0				1543.21				0
	0	0	0	0				1200.48				0
	0	0	0	0				504.796				0
	0	0	0	0				1204.82				0
	0	0	0	0				613.121				0
	0	0	0	0				1138.95				0
	0	0	0	0				874.126				0
	0	0	0	0				1148.11				0
	0	0	0	0				1219.51				0
	0	0	0	0				824.402				0
	0	0	0	0				1081.08				0
	0	0	0	0				1207.73				0
	0	0	0	0				581.057				0
	0	0	0	0				946.97				0
	0	0	0	0				1083.42				0
	0	0	0	0				1250				0
	0	0	0	0				1158.75				0
	0	0	0	0				1033.06				0
	0	0	0	0				910.747				0
	0	0	0	0				1189.06				0
	0	0	0	0				396.511				0
	0	0	0	0				502.513				0
	0	0	0	0				1381.22				0
	0	0	0	0				771.605				0
	0	0	0	0				672.948				0
	0	0	0	0				572.41				0
	0	0	0	0				765.697				0
	0	0	0	0				564.334				0
	0	0	0	0				376.79				0
	0	0	0	0				1464.13				0
	0	0	0	0				297.885				0
	0	0	0	0				778.21				0
	0	0	0	0				452.899				0
	0	0	0	0				548.847				0
	0	0	0	0				1964.64				0
	0	0	0	0				661.813				0
	0	0	0	0				1212.12				0
	0	0	0	0				1968.5				0
	0	0	0	0				1748.25				0
	0	0	0	0				684.932				0
	0	0	0	0				1237.62				0
	0	0	0	0				797.448				0
	0	0	0	0				555.864				0
	0	0	0	0				657.03				0
	0	0	0	0				484.261				0
	0	0	0	0				1379.31				0
	0	0	0	0				655.738				0
	0	0	0	0				586.854				0
	0	0	0	0				2000				0
	0	0	0	0				1788.91				0
	0	0	0	0				580.383				0
	0	0	0	0				1017.29				0
	0	0	0	0				626.566				0
	0	0	0	0				951.475				0
	0	0	0	0				546.448				0
	0	0	0	0				1135.07				0
	0	0	0	0				1655.63				0
	0	0	0	0				1314.06				0
	0	0	0	0				651.89				0
	0	0	0	0				1848.43				0
	0	0	0	0				1315.79				0
	0	0	0	0				727.273				0
	0	0	0	0				798.722				0
	0	0	0	0				1464.13				0
	0	0	0	0				1644.74				0
	0	0	0	0				686.342				0
	0	0	0	0				983.284				0
	0	0	0	0				1230.01				0
	0	0	0	0				135.026				0
	0	0	0	0				1694.92				0
	0	0	0	0				1661.13				0
	0	0	0	0				507.357				0
	0	0	0	0				499.5				0
	0	0	0	0				881.834				0
	0	0	0	0				1396.65				0
	0	0	0	0				1015.23				0
	0	0	0	0				743.494				0
	0	0	0	0				1582.28				0
	0	0	0	0				1483.68				0
	0	0	0	0				1838.24				0
	0	0	0	0				925.069				0
	0	0	0	0				825.764				0
	0	0	0	0				680.735				0
	0	0	0	0				300.12				0
	0	0	0	0				1414.43				0
	0	0	0	0				215.008				0
	0	0	0	0				1751.31				0
	0	0	0	0				1256.28				0
	0	0	0	0				488.281				0
	0	0	0	0				650.195				0
	0	0	0	0				891.266				0
	0	0	0	0				1078.75				0
	0	0	0	0				1003.01				0
	0	0	0	0				986.193				0
	0	0	0	0				564.653				0
	0	0	0	0				1055.97				0
	0	0	0	0				496.032				0
	0	0	0	0				602.047				0
	0	0	0	0				847.458				0
	0	0	0	0				1855.29				0
	0	0	0	0				209.644				0
	0	0	0	0				1055.97				0
	0	0	0	0				381.243				0
	0	0	0	0				1428.57				0
	0	0	0	0				630.915				0
	0	0	0	0				236.742				0
	0	0	0	0				249.004				0
	0	0	0	0				986.193				0
	0	0	0	0				910.747				0
	0	0	0	0				1141.55				0
	0	0	0	0				903.342				0
	0	0	0	0				707.714				0
	0	0	0	0				746.826				0
	0	0	0	0				454.545				0
	0	0	0	0				374.252				0
	0	0	0	0				546.15				0
	0	0	0	0				1322.75				0
	0	0	0	0				599.161				0
	0	0	0	0				846.74				0
	0	0	0	0				751.315				0
	0	0	0	0				932.836				0
	0	0	0	0				1457.73				0
	0	0	0	0				1773.05				0
	0	0	0	0				671.592				0
	0	0	0	0				547.945				0
	0	0	0	0				1160.09				0
	0	0	0	0				511.509				0
	0	0	0	0				268.889				0
	0	0	0	0				1257.86				0
	0	0	0	0				1016.26				0
	0	0	0	0				786.782				0
	0	0	0	0				619.579				0
	0	0	0	0				1265.82				0
	0	0	0	0				1070.66				0
	0	0	0	0				356.761				0
	0	0	0	0				301.205				0
	0	0	0	0				1104.97				0
	0	0	0	0				231.481				0
	0	0	0	0				212.224				0
	0	0	0	0				1269.04				0
	0	0	0	0				1727.12				0
	0	0	0	0				135.208				0
	0	0	0	0				813.67				0
	0	0	0	0				522.739				0
	0	0	0	0				903.342				0
	0	0	0	0				677.507				0
	0	0	0	0				1457.73				0
	0	0	0	0				1663.89				0
	0	0	0	0				1540.83				0
	0	0	0	0				2109.7				0
	0	0	0	0				3003				0
	0	0	0	0				3273.32				0
	0	0	0	0				1555.21				0
	0	0	0	0				2906.98				0
	0	0	0	0				709.723				0
	0	0	0	0				3129.89				0
	0	0	0	0				1687.76				0
	0	0	0	0				524.109				0
	0	0	0	0				2923.98				0
	0	0	0	0				628.338				0
	0	0	0	0				1344.09				0
	0	0	0	0				1593.63				0
	0	0	0	0				831.601				0
	0	0	0	0				1605.14				0
	0	0	0	0				2162.16				0
	0	0	0	0				2171.55				0
	0	0	0	0				476.077				0
	0	0	0	0				1376.46				0
	0	0	0	0				1413.43				0
	0	0	0	0				1367.05				0
	0	0	0	0				1137.66				0
	0	0	0	0				626.37				0
	0	0	0	0				1555.21				0
	0	0	0	0				2214.84				0
	0	0	0	0				2061.86				0
	0	0	0	0				1813.24				0
	0	0	0	0				1626.02				0
	0	0	0	0				2801.12				0
	0	0	0	0				1539.65				0
	0	0	0	0				487.924				0
	0	0	0	0				626.37				0
	0	0	0	0				1515.15				0
	0	0	0	0				1814.88				0
	0	0	0	0				2475.25				0
	0	0	0	0				3314.92				0
	0	0	0	0				2343.75				0
	0	0	0	0				1437.47				0
	0	0	0	0				1444.39				0
	0	0	0	0				1815.98				0
	0	0	0	0				4143.65				0
	0	0	0	0				905.25				0
	0	0	0	0				1820.39				0
	0	0	0	0				740.558				0
	0	0	0	0				976.086				0
	0	0	0	0				1783.8				0
	0	0	0	0				602.083				0
	0	0	0	0				323.128				0
	0	0	0	0				728.038				0
	0	0	0	0								0
	0	0	0	0								0
	0	0	0	0								0
	0	0	0	0								0
	0	0	0	0								0
	0	0	0	0								0
	0	0	0	0								0
	0	0	0	0								0
	0	0	0	0								0
	0	0	0	0								0
	0	0	0	0								0
	0	0	0	0								0
	0	0	0	0								0
	0	0	0	0								0
	0	0	0	0								0
	0	0	0	0								0
	0	0	0	0								0
	0	0	0	0								0
	0	0	0	0								0
	0	0	0	0								0
	0	0	0	0								0
	0	0	0	0								0
	0	0	0	0								0
	0	0	0	0								0
	0	0	0	0								0
	0	0	0	0								0
	0	0	0	0								0
	0	0	0	0								0
	0	0	0	0								0
	0	0	0	0								0
	0	0	0	0								0
	0	0	0	0								0
	0	0	0	0								0
	0	0	0	0								0
	0	0	0	0								0
	0	0	0	0								0
	0	0	0	0								0
	0	0	0	0								0
	0	0	0	0								0
	0	0	0	0								0
	0	0	0	0								0
	0	0	0	0								0
	0	0	0	0								0
	0	0	0	0								0
	0	0	0	0								0
	0	0	0	0								0
	0	0	0	0								0
	0	0	0	0								0
	0	0	0	0								0
	0	0	0	0								0
	0	0	0	0								0
	0	0	0	0								0
	0	0	0	0								0
	0	0	0	0								0
	0	0	0	0								0
	0	0	0	0								0
	0	0	0	0								0
	0	0	0	0								0
	0	0	0	0								0
	0	0	0	0								0
	0	0	0	0								0
	0	0	0	0								0
	0	0	0	0								0
	0	0	0	0								0
	0	0	0	0								0
	0	0	0	0								0
	0	0	0	0								0
	0	0	0	0								0
	0	0	0	0								0
	0	0	0	0								0
	0	0	0	0								0
	0	0	0	0								0
	0	0	0	0								0
	0	0	0	0								0
	0	0	0	0								0
	0	0	0	0								0
	0	0	0	0								0
	0	0	0	0								0
	0	0	0	0								0
	0	0	0	0								0
	0	0	0	0								0
	0	0	0	0								0
	0	0	0	0								0
	0	0	0	0								0
	0	0	0	0								0
	0	0	0	0								0
	0	0	0	0								0
	0	0	0	0								0
	0	0	0	0								0
	0	0	0	0								0
	0	0	0	0								0
	0	0	0	0								0
	0	0	0	0								0
	0	0	0	0								0
	0	0	0	0								0
	0	0	0	0								0
	0	0	0	0								0
	0	0	0	0								0
	0	0	0	0								0
	0	0	0	0								0
	0	0	0	0								0
	0	0	0	0								0
	0	0	0	0								0
	0	0	0	0								0
	0	0	0	0								0
	0	0	0	0								0
	0	0	0	0								0
	0	0	0	0								0
	0	0	0	0								0
	0	0	0	0								0
	0	0	0	0								0
	0	0	0	0								0
	0	0	0	0								0
	0	0	0	0								0
	0	0	0	0								0
	0	0	0	0								0
	0	0	0	0								0
	0	0	0	0								0
	0	0	0	0								0
	0	0	0	0								0
	0	0	0	0								0
	0	0	0	226.347								0
	0	0	0	339.905								0
	0	0	0	206.143								0
	0	0	0	193.874								0
	0	0	0	241.78								0
	0	0	0	174.095								0
	0	0	0	179.662								0
	0	0	0	193.386								0
	0	0	0	190.186								0
	0	0	0	1177.86								0
	0	0	0	250.376								0
	0	0	0	200.642								0
	0	0	0	427.716								0
	0	0	0	608.643								0
	0	0	0	510.204								0
	0	0	0	137.533								0
	0	0	0	337.382								0
	0	0	0	1418.44								0
	0	0	0	1459.85								0
	0	0	0	541.712								0
	0	0	0	1996.01								0
	0	0	0	877.963								0
	0	0	0	1574.8								0
	0	0	0	1792.11								0
	0	0	0	407.332								0
	0	0	0	1201.92								0
	0	0	0	1449.28								0
	0	0	0	701.754								0
	0	0	0	1587.3								0
	0	0	0	1358.7								0
	0	0	0	757.002								0
	0	0	0	939.85								0
	0	0	0	1600								0
	0	0	0	1375.52								0
	0	0	0	511.509								0
	0	0	0	1109.88								0
	0	0	0	150.083								0
	0	0	0	417.537								0
	0	0	0	362.056								0
	0	0	0	202.675								0
	0	0	0	311.236								0
	0	0	0	782.473								0
	0	0	0	303.214								0
	0	0	0	305.157								0
	0	0	0	228.728								0
	0	0	0	206.569								0
	0	0	0	304.971								0
	0	0	0	312.891								0
	0	0	0	410.846								0
	0	0	0	253.678								0
	0	0	0	252.653								0
	0	0	0	305.623								0
	0	0	0	471.476								0
	0	0	0	355.999								0
	0	0	0	209.38								0
	0	0	0	394.945								0
	0	0	0	681.663								0
	0	0	0	279.018								0
	0	0	0	258.866								0
	0	0	0	413.907								0
	0	0	0	293.858								0
	0	0	0	754.148								0
	0	0	0	215.75								0
	0	0	0	185.219								0
	0	0	0	285.063								0
	0	0	0	396.04								0
	0	0	0	154.416								0
	0	0	0	409.165								0
	0	0	0	275.634								0
	0	0	0	367.107								0
	0	0	0	354.988								0
	0	0	0	293.513								0
	0	0	0	357.398								0
	0	0	0	98.7362								0
	0	0	0	222.37								0
	0	0	0	235.627								0
	0	0	0	254.907								0
	0	0	0	272.777								0
	0	0	0	521.376								0
	0	0	0	379.939								0
	0	0	0	513.347								0
	0	0	0	179.501								0
	0	0	0	293.858								0
	0	0	0	277.701								0
	0	0	0	230.256								0
	0	0	0	346.141								0
	0	0	0	379.651								0
	0	0	0	524.934								0
	0	0	0	268.745								0
	0	0	0	693.001								0
	0	0	0	353.107								0
	0	0	0	440.529								0
	0	0	0	219.01								0
	0	0	0	368.189								0
	0	0	0	227.273								0
	0	0	0	284.172								0
	0	0	0	466.636								0
	0	0	0	437.063								0
	0	0	0	546.15								0
	0	0	0	338.983								0
	0	0	0	357.143								0
	0	0	0	622.278								0
	0	0	0	578.035								0
	0	0	0	641.026								0
	0	0	0	252.589								0
	0	0	0	298.24								0
	0	0	0	156.25								0
	0	0	0	165.453								0
	0	0	0	416.493								0
	0	0	0	191.939								0
	0	0	0	308.547								0
	0	0	0	219.684								0
	0	0	0	455.581								0
	0	0	0	271.223								0
	0	0	0	478.24								0
	0	0	0	193.611								0
	0	0	0	243.665								0
	0	0	0	269.397								0
	0	0	0	759.301								0
	0	0	0	310.655								0
	0	0	0	367.107								0
	0	0	0	364.034								0
	0	0	0	277.085								0
	0	0	0	274.348								0
	0	0	0	511.509								0
	0	0	0	664.894								0
	0	0	0	125.881								0
	0	0	0	479.846								0
	0	0	0	292.056								0
	0	0	0	272.48								0
	0	0	0	422.654								0
	0	0	0	161.394								0
	0	0	0	695.894								0
	0	0	0	176.025								0
	0	0	0	185.391								0
	0	0	0	339.789								0
	0	0	0	507.099								0
	0	0	0	432.339								0
	0	0	0	473.934								0
	0	0	0	134.789								0
	0	0	0	367.512								0
	0	0	0	239.406								0
	0	0	0	332.889								0
	0	0	0	374.953								0
	0	0	0	260.552								0
	0	0	0	578.035								0
	0	0	0	368.324								0
	0	0	0	257.798								0
	0	0	0	193.162								0
	0	0	0	519.48								0
	0	0	0	250.125								0
	0	0	0	305.717								0
	0	0	0	429								0
	0	0	0	189.97								0
	0	0	0	523.013								0
	0	0	0	1430.62								0
	0	0	0	398.406								0
	0	0	0	447.227								0
	0	0	0	550.055								0
	0	0	0	337.838								0
	0	0	0	335.345								0
	0	0	0	220.994								0
	0	0	0	396.511								0
	0	0	0	596.303								0
	0	0	0	249.626								0
	0	0	0	374.252								0
	0	0	0	555.556								0
	0	0	0	772.201								0
	0	0	0	332.116								0
	0	0	0	182.05								0
	0	0	0	422.119								0
	0	0	0	374.392								0
	0	0	0	310.366								0
	0	0	0	305.81								0
	0	0	0	513.611								0
	0	0	0	479.157								0
	0	0	0	242.718								0
	0	0	0	298.507								0
	0	0	0	494.315								0
	0	0	0	260.552								0
	0	0	0	320.513								0
	0	0	0	497.018								0
	0	0	0	456.83								0
	0	0	0	406.174								0
	0	0	0	373.413								0
	0	0	0	445.038								0
	0	0	0	305.437								0
	0	0	0	547.945								0
	0	0	0	405.515								0
	0	0	0	841.751								0
	0	0	0	759.878								0
	0	0	0	454.545								0
	0	0	0	249.19								0
	0	0	0	334.113								0
	0	0	0	1792.11								0
	0	0	0	286.944								0
	0	0	0	360.62								0
	0	0	0	393.236								0
	0	0	0	825.083								0
	0	0	0	234.962								0
	0	0	0	326.477								0
	0	0	0	337.952								0
	0	0	0	296.209								0
	0	0	0	183.959								0
	0	0	0	298.954								0
	0	0	0	168.606								0
	0	0	0	376.364								0
	0	0	0	506.586								32.2789
	0	0	0	295.159								33.1906
	0	0	0	226.193								38.1098
	0	0	0	406.835								39.8724
	0	0	0	247.709								39.9154
	0	0	0	146.156								40.6339
	0	0	0	184.672								42.0203
	0	0	0	293.427								42.2636
	0	0	0	1024.59								41.1455
	0	0	0	287.522								47.7418
	0	0	0	391.236								47.4383
	0	0	0	436.11								47.1542
	0	0	0	265.816								45.4298
	0	0	0	389.712								46.2663
	0	0	0	391.236								45.7792
	0	0	0	331.675								48.605
	0	0	0	283.527								44.9378
	0	0	0	279.877								44.2282
	0	0	0	944.287								45.1549
	0	0	0	213.493								45.3947
	0	0	0	259.471								54.5375
	0	0	0	323.625								49.645
	0	0	0	1219.51								50.1379
	0	0	0	264.901								51.5039
	0	0	0	334.001								51.6156
	0	0	0	207.857								55.0752
	0	0	0	264.971								51.34
	0	0	0	205.17								50.8492
	0	0	0	313.972								52.3451
	0	0	0	1594.9								61.2539
	0	0	0	286.205								57.5275
	0	0	0	658.328								59.0145
	0	0	0	521.648								60.6759
	0	0	0	325.945								61.3647
	0	0	0	226.912								56.7183
	0	0	0	234.467								60.1612
	0	0	0	401.768								56.494
	0	0	0	315.457								65.3723
	0	0	0	212.314								64.9688
	0	0	0	344.709								66.5823
	0	0	0	348.675								63.4216
	0	0	0	421.585								62.0501
	0	0	0	171.585								66.3878
	0	0	0	435.35								65.5609
	0	0	0	398.406								66.6844
	0	0	0	533.333								66.6489
	0	0	0	149.813								64.7543
	0	0	0	351.124								66.5823
	0	0	0	252.398								64.512
	0	0	0	343.643								63.5203
	0	0	0	482.393								61.6751
	0	0	0	252.717								66.569
	0	0	0	246.488								65.4151
	0	0	0	176.087								63.6092
	0	0	0	118.175								62.7589
	0	0	0	142.755								62.1427
	0	0	0	571.102								63.9468
	0	0	0	262.881								65.0068
	0	0	0	315.756								72.6744
	0	0	0	352.734								71.8236
	0	0	0	214.823								73.443
	0	0	0	191.168								73.524
	0	0	0	382.117								73.0674
	0	0	0	515.464								70.6065
	0	0	0	811.03								68.2734
	0	0	0	312.207								71.2403
	0	0	0	333.667								68.7049
	0	0	0	309.598								69.4782
	0	0	0	317.561								67.9348
	0	0	0	218.579								69.7253
	0	0	0	670.241								71.9476
	0	0	0	515.198								69.8519
	0	0	0	224.366								69.7204
	0	0	0	333								68.1849
	0	0	0	398.406								73.7681
	0	0	0	373.692								70.2494
	0	0	0	382.702								72.3589
	0	0	0	404.858								73.5998
	0	0	0	565.611								79.0576
	0	0	0	274.801								74.8391
	0	0	0	181.488								77.7182
	0	0	0	611.621								78.2136
	0	0	0	256.805								75.0582
	0	0	0	185.77								75.1936
	0	0	0	295.334								79.0764
	0	0	0	404.694								77.2559
	0	0	0	387.747								78.3208
	0	0	0	343.761								79.8786
	0	0	0	379.075								74.8503
	0	0	0	426.985								74.4491
	0	0	0	269.397								79.0545
	0	0	0	456.621								76.9764
	0	0	0	413.907								77.4893
	0	0	0	310.078								75.3182
	0	0	0	322.789								80.1507
	0	0	0	485.673								75.4432
	0	0	0	241.78								77.1069
	0	0	0	208.073								78.6225
	0	0	0	332.668								76.3767
	0	0	0	164.88								85.3898
	0	0	0	202.102								85.7486
	0	0	0	203.046								84.8104
	0	0	0	344.471								85.1136
	0	0	0	757.576								84.9257
	0	0	0	232.504								85.6604
	0	0	0	334.896								83.8504
	0	0	0	903.342								80.6582
	0	0	0	277.624								82.7609
	0	0	0	389.56								85.4044
	0	0	0	233.481								84.3099
	0	0	0	138.619								80.7624
	0	0	0	389.257								81.42
	0	0	0	186.532								82.672
	0	0	0	227.79								86.2366
	0	0	0	343.643								81.4266
	0	0	0	97.1345								81.3405
	0	0	0	111.882								85.8148
	0	0	0	360.881								90.4159
	0	0	0	186.012								91.7852
	0	0	0	408.831								87.1764
	0	0	0	309.31								89.6459
	0	0	0	227.273								89.2777
	0	0	0	218.866								92.2679
	0	0	0	370.92								90.9835
	0	0	0	336.361								91.7684
	0	0	0	276.702								91.0415
	0	0	0	154.226								86.9414
	0	0	0	775.194								91.1079
	0	0	0	248.139								87.7578
	0	0	0	341.88								89.4614
	0	0	0	238.72								88.2301
	0	0	0	272.851								88.5269
	0	0	0	247.893								90.4568
	0	0	0	342.7								91.3159
	0	0	0	349.284								87.7116
	0	0	0	226.706								89.3775
	0	0	0	349.895								87.6885
	0	0	0	505.817								88.5426
	0	0	0	252.972								89.3176
	0	0	0	209.644								86.6626
	0	0	0	546.448								86.7303
	0	0	0	342.583								97.6944
	0	0	0	231.857								95.6755
	0	0	0	1246.88								94.0159
	0	0	0	188.005								94.2774
	0	0	0	197.122								95.5475
	0	0	0	316.356								94.8857
	0	0	0	438.212								97.1912
	0	0	0	221.386								93.7031
	0	0	0	222.42								94.5984
	0	0	0	422.833								94.3886
	0	0	0	249.875								96.4925
	0	0	0	194.628								99.108
	0	0	0	434.405								97.1534
	0	0	0	297.53								93.6944
	0	0	0	214.362								96.4041
	0	0	0	389.257								96.7305
	0	0	0	440.529								98.1162
	0	0	0	869.565								99.108
	0	0	0	750.188								94.0822
[truncated: 39,358 more rows]

## Sheet: Figure 3
pannel A	RU-											RU+											pannel B	day7 RU-	day7 RU+	day42 RU-	day42 RU+		pannel C	day7 RU-	day7 RU+	day42 RU-	day42 RU+		pannel D	RU	frequency	smurf as ordinal (1=no smuf, 2=partial sumrf, 3= complete smurf)	day
	1	2	3	4	5	6	7	8	9	10		1	2	3	4	5	6	7	8	9	10			624	479	520	574			22	33	30	20			-	360	1	7
	19.1907	19.5764	16.68	19.22	19.5925	18.3699	16.0515	11.993	10.4479	1.44709		19.4049	19.6117	16.44	18.4772	19.2961	19.4072	19.6308	12.8358	8.80143	2.00366			707	601	612	602			6	27	20	19			-	0	2	7
	19.28	19.7235	16.9036	19.1271	19.5122	14.5724	14.1389	4.91659	9.34622	0.41435		19.4228	19.441	16.2	18.7186	16.3507	14.4242	14.2865	9.482	8.86196	1.35433			684	621	550	694			13	18	30	11			-	0	3	7
	19.518	19.5822	16.9036	19.09	19.5122	13.3374	12.0232	3.93328	3.7288	0.265931		18.7563	19.441	15.93	19.0157	15.9061	11.3615	13.5976	4.38982	7.50603	1.05749			578	575	594	548			15	29	13	31			+	360	1	7
	19.2324	19.2056	16.6934	18.6443	19.1664	12.5965	9.16965	1.72081	0.435834	0.265931		18.5659	19.5822	15.66	19.0157	15.7579	9.13854	10.99	3.7928	3.38982	1.00803			696	621	594	685			9	24	21	10			+	0	2	7
	18.9467	18.3583	16.213	16.7501	17.4869	6.52046	3.26565	1.68569	0.24213	0.41435		15.5192	19.2998	15.78	18.9785	14.276	9.03977	10.8917	2.42318	2.32445	0.61223			505	663	669	698			32	16	15	9			+	0	3	7
	18.8991	18.0288	16.4232	15.2274	13.6338	6.17465	2.82285	0.456541	0.24213	0.41435		15.0431	18.8291	15.51	17.0844	14.0784	8.10118	9.41566	0.491659	1.74334	0.513272			634	708	478	664			27	3	41	22			-	259	1	57
	18.3755	17.7935	16.153	15.4874	11.8061	6.17465	2.52765	0.491659	0.387408	0.513272		12.9009	18.1701	14.4	13.2218	12.8434	5.87826	9.36644	0.140474	0.532686	0.711189			613	617	484	582			22	16	26	20			-	44	2	57
	16.9473	15.1574	15.8528	14.1875	10.8181	2.42039	1.98644	0.070237	0.193704	0.315391		12.3296	17.464	11.79	13.1476	12.1519	4.24812	7.54605	0.175593	0.72639	0.76065			516	664	586	674			28	17	30	17			-	16	3	57
	12.0916	15.8164	14.3215	13.3333	9.48436	2.2722	1.64205	0.632133	0.677964	0.56277		11.5204	16.6167	11.52	10.9563	11.3615	6.56985	5.38124	0.491659	0.823242	0.76065			713	647	625	663			2	16	27	15			+	320	1	57
	10.4731	15.0633	13.721	11.5505	7.45901	2.46978	1.19925	0.386304	0.48426	0.463811		11.0443	15.2045	9.21	10.6592	11.0157	8.39757	0.707262	0.491659	0.387408	0.166972			698	677	540	614			14	7	22	19			+	36	2	57
	10.4731	14.1689	14.2615	11.2534	6.56985	2.91436	0.75645	0.386304	0.677964	0.61223		10.8063	10.8267	16.86	9.8421	5.0879	9.48436	0.90405	0.070237	0.387408	0.216433			657	602	636	676			18	23	20	14			+	11	3	57
	8.04521	13.604	6.24502	10.5106	19.4628	4.54451	0.412062	0.175593	0.72639	0.909069		10.235	10.2619	16.8	9.87924	6.76743	8.59519	0.75645	0.035119	0.629538	1.60171			598	553	600	541			28	26	18	25			-	203	1	64
	19.1847	11.8153	16.9036	6.27666	17.0423	5.43367	0.362838	0.175593	0.677964	0.61223		19.0419	7.0609	16.56	10.0649	7.95298	9.23735	0.264462	0.070237	0.823242	0.711189			690	708	625	553			15	9	23	29			-	41	2	64
	18.9943	10.3089	16.6934	7.13088	15.4615	6.42165	0.707262	0.491659	0.435834	0.61223		19.1371	5.837	15.99	12.739	10.7193	8.79277	0.362838	1.61545	1.45278	0.711189			708	546	432	681			5	23	32	15			-	23	3	64
	18.2327	10.5914	16.6934	9.80496	14.5724	6.91562	0.362838	0.561896	0.338982	0.265931		16.9949	19.6764	14.22	13.7418	10.8675	10.8181	0.707262	0.632133	1.16222	0.41435			714	686	496	658			6	15	25	16			+	295	1	64
	15.0431	18.6408	16.6634	11.9962	14.1278	8.79277	0.707262	0.421422	7.40918	0.61223		15.8048	19.6293	14.55	13.6675	11.7073	13.535	1.24844	0.140474	1.1138	0.41435			457	566	686	560			33	22	28	31			+	15	2	64
	15.0907	18.9703	15.4324	12.479	12.9916	9.43493	0.559662	0.386304	9.44307	0.859609		12.3773	19.1586	13.98	13.0733	15.7085	16.7953	0.90405	0.210711	0.774816	0.216433			673	571	463	646			15	17	35	17			+	15	3	64
	13.3293	18.6408	15.0421	13.259	12.2012	9.33616	0.559662	0.070237	6.29538	0.711189		10.7111	19.1586	12.93	14.1875	18.129	18.2279	0.559662	0.035119	0.290556	0.711189			663	624	586	555			16	13	26	24			-	85	1	71
	11.2823	19.3939	14.4416	13.0733	11.8555	9.43493	1.34685	0.175593	3.05084	0.661691		10.4255	18.9703	12.21	14.4103	19.6604	19.5122	6.80805	0.316067	0.435834	0.364852			693	620	618	689			13	24	18	6			-	56	2	71
	11.5204	19.6293	13.631	15.5617	10.7193	11.0651	3.51166	0.105356	2.08232	0.364852		10.3779	17.9818	10.86	17.3072	19.364	19.2158	9.36644	0.9482	0.581112	0.661691			607	621	606	543			30	19	15	30			-	15	3	71
	10.9491	19.5822	13.2106	16.8616	6.91562	16.6965	6.16846	0.526778	1.16222	0.265931		10.6635	17.9347	10.98	17.8272	19.3146	13.1892	10.5472	7.26954	0.677964	2.59114			282	585	651	682			27	20	17	16			+	169	1	71
	10.4255	16.7108	12.2499	16.973	6.12526	19.7098	6.85724	0.386304	0.435834	0.810111		5.90299	18.123	10.26	18.6443	18.0302	12.6952	12.8105	7.72608	0.72639	8.28058			698	588	669	634			10	24	27	19			+	33	2	71
	10.6159	15.4398	11.7394	18.7186	9.53374	15.2639	7.15244	0.386304	0.532686	9.5174		19.5656	16.5225	16.92	19.1271	18.0797	8.99035	13.4992	7.72608	0.338982	0.859609			645	629	575	643			23	19	35	17			+	12	3	71
	7.99761	13.5569	10.8387	19.1271	5.68068	13.0904	9.21884	0.456541	0.290556	0.909069		19.0896	15.8164	16.56	18.9785	14.029	6.96504	14.0896	7.76119	3.77723	0.859609			526	581	570	650			32	28	15	17			-	47	1	78
	8.09284	13.0862	9.8179	19.09	8.64457	10.7687	18.4193	0.070237	0.774816	0.661691		19.0896	15.7223	16.59	17.4929	12.2506	6.81685	17.2876	13.0992	7.89344	1.00803			413	645	622	677			25	24	14	11			-	34	2	78
	18.185	11.1092	9.18739	19.09	9.53374	10.9169	18.7145	2.66901	0.774816	0.661691		17.709	15.7694	16.89	18.31	12.0037	6.02645	18.8128	16.6813	8.66825	0.95853			632	525	600	595			19	29	41	23			-	13	3	78
	18.2327	10.5443	5.52444	18.7557	10.6699	9.53374	14.9752	6.42669	0.629538	0.364852		16.8997	15.2045	16.74	18.9785	9.23735	3.06256	17.14	4.63565	8.91038	0.513272			626	575	404	571			24	27	19	27			+	72	1	78
	17.7566	10.5443	16.9636	19.1271	10.9663	6.91562	14.5817	7.72608	0.72639	0.661691		15.4716	13.4157	16.41	16.2673	8.64457	4.39631	19.5508	4.88148	12.6876	0.61223			674	618	541	666			22	23	27	19			+	30	2	78
	15.9952	19.6764	16.7234	18.7928	13.7326	3.65534	10.8917	8.11238	0.677964	0.711189		12.7105	10.356	15.69	16.7501	8.2988	6.52046	9.26806	2.8446	5.76269	0.513272			705	488	453	663			8	36	19	14			+	7	3	78
	13.6626	19.6293	16.3632	18.05	14.1772	3.16137	8.92364	10.1141	0.387408	0.513272		10.6159	19.3939	15	14.2989	8.39757	7.60721	6.85724	2.10711	4.35834	0.41435			616	608	661	663			20	20		17
	13.5674	19.3469	16.0929	17.6044	15.0169	1.38303	5.72566	9.482	0.435834	0.513272		10.3302	19.2998	15.33	12.7762	12.0037	8.2988	4.88925	0.210711	2.95399	0.216433			613	703		599			15	10		32
	12.7105	18.8291	15.6426	17.4558	19.2158	1.53122	0.362838	7.12906	1.79176	0.56277		10.4731	19.1115	14.52	9.54498	13.1892	9.23735	4.05284	0.140474	0.532686	0.216433
	11.9964	18.9232	15.1922	16.4159	19.5122	5.3349	0.215238	3.44162	1.01695	0.030908		10.4255	19.2527	13.56	9.73068	15.3133	8.99035	1.64205	0.035119	0.629538	0.364852
	10.6635	18.9703	13.1506	15.5617	19.6604	9.08916	0.559662	0.9482	0.532686	0.909069		7.14073	19.3939	10.5	9.76782	16.7953	8.2988	2.62606	0.035119	0.629538	0.909069
	10.4731	18.7349	13.1806	13.259	17.7338	9.28674	0.658038	0.491659	0.532686	0.909069		19.3276	18.3113	9.99	8.57934	17.3881	9.33616	1.74046	0.456541	0.871668	0.56277
	10.7587	18.1701	12.2198	12.4419	17.0917	12.6458	0.215238	0.386304	0.48426	0.513272		19.28	17.8405	9.12	7.31658	19.7592	10.8675	1.19925	0.772608	0.096852	0.76065
	18.8991	17.1344	11.6794	13.1104	15.9555	14.4242	0.412062	0.210711	0.581112	0.463811		16.7569	15.0162	16.89	7.35372	19.4134	11.2133	0.412062	2.10711	0.581112	0.41435
	18.7087	15.8164	10.0581	5.79384	15.3133	14.8194	0.215238	0.210711	0.774816	0.41435		12.8057	14.6867	16.89	9.8421	19.6604	14.1278	0.60885	1.61545	0.338982	0.513272
	18.3755	14.4513	9.30749	13.259	15.1651	16.1037	0.46125	0.035119	0.48426	0.41435		11.1871	14.3101	16.53	9.91638	18.376	13.7326	0.116862	0.491659	0.629538	0.859609
	17.233	14.263	16.9336	13.519	14.6712	18.87	0.75645	0.035119	0.532686	0.463811		11.1871	14.1218	16.32	10.1392	15.6591	14.4736	0.510438	0.561896	0.629538	0.61223
	15.4716	12.6626	16.6334	15.4131	13.9302	16.0543	2.52765	0.210711	0.72639	0.364852		10.7587	10.9679	16.14	12.8504	15.5603	18.9688	0.215238	0.456541	0.48426	0.315391
	14.4243	12.4272	16.7535	15.4874	13.535	14.2266	0.362838	0.280948	1.25908	0.364852		10.4255	10.3089	15.57	14.5589	14.7699	19.0676	1.15006	0.280948	1.3075	1.15645
	12.9485	14.6867	17.0237	15.7845	13.3374	13.4362	1.00246	0.456541	6.63436	0.41435		10.8063	8.84967	15	14.2246	13.8314	16.4495	1.64205	0.24583	2.37287	1.94801
	12.4249	14.7808	16.8436	18.6814	11.0157	11.7567	0.264462	0.526778	9.20094	0.61223		10.5683	19.5822	13.47	17.6044	13.3374	4.49512	1.78965	0.105356	4.89103	7.93425
	10.6635	17.1344	16.3031	12.8133	10.7193	11.1639	0.264462	0.491659	8.32927			10.4255	19.2527	11.73	18.5329	13.4362	3.50714	3.06886	0.011119	9.4915	9.9132
	10.7111	18.4996	16.0929	12.1819	9.48436	8.49638	0.805638	0.210711	4.69732			10.3302	19.1586	11.85	18.7186	12.3494	7.5084	3.11805	0.011119	8.95881	10.3585
	10.4255	18.5466	15.5525	10.3992	9.33616	7.5084	0.75645	0.702371	3.68038			6.71228	19.2527	9	19.0157	11.7073	3.06256	4.64324	0.140474	0.871668	9.31952
	6.80751	19.2056	14.8319	9.99066	17.882	3.06256	0.31365	0.280948	1.79176			19.3276	18.9703	6.39	18.8671	11.9542	10.4229	5.38124	12.3617	0.435834	16.1963
	19.518	19.6293	11.1089	9.87924	18.376	1.58061	4.88925	0.175593	1.1138			19.518	16.6637	16.95	19.1271	8.00241		4.54486	8.74451	0.581112	0.661691
	19.4228	19.5822	10.5385	8.7279	16.6471	1.23483	8.62844	-0.03512	0.338982			19.518	14.6396	16.8	18.9043	7.06382		8.48084	8.39333	0.677964	0.56277
	15.9952	19.1586	7.89635	8.65362	14.276	1.28422	10.5472	0.035119	0.532686			18.8039	12.5684	16.62	18.83	6.96504		16.3036	12.8183	0.871668	0.41435
	16.3761	19.2998	17.1138	8.7279	13.535	1.38303	12.3184	0.210711	0.387408			17.6614	12.0035	16.11	18.0129			15.0737	7.55048	0.823242	0.364852
	15.0431	19.3939	16.8436	10.1392	13.7326	0.987829	13.7944	3.37138	0.823242			16.9473	12.4742	13.89	17.233			17.9765	7.41001	0.581112	0.711189
	13.615	19.5822	16.6934	9.80496	8.00241	0.889058	15.1228	4.53029	0.823242			17.0902	13.4628	13.08	15.2645			18.2224	6.98859	0.629538	0.41435
	11.1395	19.0644	16.5733	10.622	7.40963	0.69144	14.8276	4.38982	0.871668			15.424	12.6155	13.14	13.1104			14.9261	5.19754	0.387408	0.364852
	10.9015	19.3939	16.3932	12.479		0.889058	13.8928	5.37313	0.581112			13.3293	11.4387	12.9	12.6276			13.7944	4.46005	0.72639	0.463811
	10.6635	19.2527	16.0629	13.7418		1.03725	12.9088	7.72608	0.338982			12.9009	10.5443	11.37	11.662			9.26806	2.07199	0.72639	0.513272
	10.1874	19.2056	15.0121	16.3045		1.18545	9.16965	7.90167	0.338982			10.5683	7.24918	10.59				9.07124	0.386304	0.96852	0.216433
	10.2827	18.9703	15.1922	17.5301		0.938444	9.12046	6.70764	0.581112			8.09284	19.5352	10.26				7.89044	8.11238	0.96852	0.810111
	9.14013	16.9462	13.0905	18.2357		10.4229	8.53006	5.44337	0.774816			9.71139	19.4881	7.05				7.00484	8.63916	1.1138	0.76065
	8.04521	16.7108	11.2891	19.09			6.66045	5.1273	0.629538			9.37817	19.3939	5.97				7.05406	8.49868	1.35593
	7.75958	16.2871	10.6886	18.9785			3.26565	2.24759	0.290556				18.9703	6.21				5.92245	0.491659	0.629538
	9.99702	16.0047	10.1482	18.7928			3.16724	1.29939	0.290556				16.3813	13.32				5.92245	0.035119	2.2276
	9.56857	15.8164	6.215	18.4586			2.38005	0.210711	0.581112				16.3342	13.14				4.98766	0.175593	2.32445
		14.0747	13.3307				0.215238	0.421422	0.774816				13.2745	11.73				1.69124	17.8578	2.85713
		13.3216	13.1506				0.16605	0.24583	0.24213				12.945	10.83					17.8578	2.85713
		11.3916	11.73				0.264462	0	0.677964				13.0862	10.71					17.8578	7.89344
		11.4387	10.8387					0	0.581112				12.9921	4.95						9.20094
		9.13211	10.7186					0.24583	0.338982				12.0977	19.635						17.3365
			19.6508					0.351185	0.72639				11.7211	19.635

## Sheet: Figure 4
pannel A	day	frequency	event (1=censor)	genotype	RU		pannel B	day	frequency	event (1=censor)	genotype	RU		pannel C	day	frequency	event (1=censor)	genotype	RU		pannel D	day	frequency	event (1=censor)	genotype	RU		pannel E	age	5s per total DNA		pannel F	age	RU	5s per total DNA		pannel G	RU	genotype	5s per total DNA
	2.2916666666666665	0	0	ElavGS>Maf1RNAi;Polr3ARNAi	-			5.291666666666667	0	0	ElavGSweak>dMaf1RNAi;GTF3C3RNAi	-			2.2916666666666665	0	0	ElavGSweak>dMaf1RNAi	-			5.291666666666667	0	0	ElavGSweak>dMaf1RNAi;Pbp95RNAi	-			7	0.879918			7	-	0.676395			-	ElavGSweak>dMaf1RNAi	0.941031
	4.0541666666666671	0	0	ElavGS>Maf1RNAi;Polr3ARNAi	-			7.0541666666666671	0	0	ElavGSweak>dMaf1RNAi;GTF3C3RNAi	-			4.0541666666666671	2	0	ElavGSweak>dMaf1RNAi	-			7.0541666666666671	0	0	ElavGSweak>dMaf1RNAi;Pbp95RNAi	-			7	0.904729			7	-	0.865934			-	ElavGSweak>dMaf1RNAi	0.912345
	6.1409722222222225	0	0	ElavGS>Maf1RNAi;Polr3ARNAi	-			9.1409722222222225	0	0	ElavGSweak>dMaf1RNAi;GTF3C3RNAi	-			7.1409722222222225	0	0	ElavGSweak>dMaf1RNAi	-			9.1409722222222225	0	0	ElavGSweak>dMaf1RNAi;Pbp95RNAi	-			7	0.944633			7	-	1.05302			-	ElavGSweak>dMaf1RNAi	0.998005
	9.1527777777777786	0	0	ElavGS>Maf1RNAi;Polr3ARNAi	-			12.152777777777779	0	0	ElavGSweak>dMaf1RNAi;GTF3C3RNAi	-			9.1527777777777786	0	0	ElavGSweak>dMaf1RNAi	-			12.152777777777779	0	0	ElavGSweak>dMaf1RNAi;Pbp95RNAi	-			7	1.03579			7	-	1.25744			-	ElavGSweak>dMaf1RNAi	0.878787
	11.019444444444446	0	0	ElavGS>Maf1RNAi;Polr3ARNAi	-			14.019444444444446	0	0	ElavGSweak>dMaf1RNAi;GTF3C3RNAi	-			11.019444444444446	0	0	ElavGSweak>dMaf1RNAi	-			14.019444444444446	0	0	ElavGSweak>dMaf1RNAi;Pbp95RNAi	-			7	1.0382			7	-	1.18691			-	ElavGSweak>dMaf1RNAi	1.26983
	13.000000000000002	0	0	ElavGS>Maf1RNAi;Polr3ARNAi	-			16	0	0	ElavGSweak>dMaf1RNAi;GTF3C3RNAi	-			14.000000000000002	0	0	ElavGSweak>dMaf1RNAi	-			16	0	0	ElavGSweak>dMaf1RNAi;Pbp95RNAi	-			7	1.19673			7	-	0.716681			+	ElavGSweak>dMaf1RNAi	1.88302
	16	0	0	ElavGS>Maf1RNAi;Polr3ARNAi	-			19	0	0	ElavGSweak>dMaf1RNAi;GTF3C3RNAi	-			16	0	0	ElavGSweak>dMaf1RNAi	-			19	0	0	ElavGSweak>dMaf1RNAi;Pbp95RNAi	-			42	0.677393			7	-	0.587747			+	ElavGSweak>dMaf1RNAi	1.32297
	18	0	0	ElavGS>Maf1RNAi;Polr3ARNAi	-			21	0	0	ElavGSweak>dMaf1RNAi;GTF3C3RNAi	-			18	0	0	ElavGSweak>dMaf1RNAi	-			21	0	0	ElavGSweak>dMaf1RNAi;Pbp95RNAi	-			42	0.652581			7	-	1.44368			+	ElavGSweak>dMaf1RNAi	1.12394
	20	0	0	ElavGS>Maf1RNAi;Polr3ARNAi	-			23	0	0	ElavGSweak>dMaf1RNAi;GTF3C3RNAi	-			21	0	0	ElavGSweak>dMaf1RNAi	-			23	0	0	ElavGSweak>dMaf1RNAi;Pbp95RNAi	-			42	0.612677			7	-	1.25294			+	ElavGSweak>dMaf1RNAi	1.25095
	23	0	0	ElavGS>Maf1RNAi;Polr3ARNAi	-			26	0	0	ElavGSweak>dMaf1RNAi;GTF3C3RNAi	-			23	0	0	ElavGSweak>dMaf1RNAi	-			26	0	0	ElavGSweak>dMaf1RNAi;Pbp95RNAi	-			42	0.52152			7	-	1.08356			+	ElavGSweak>dMaf1RNAi	1.45455
	25	0	0	ElavGS>Maf1RNAi;Polr3ARNAi	-			28	0	0	ElavGSweak>dMaf1RNAi;GTF3C3RNAi	-			25	0	0	ElavGSweak>dMaf1RNAi	-			28	0	0	ElavGSweak>dMaf1RNAi;Pbp95RNAi	-			42	0.519108			7	-	0.86003			+	ElavGSweak>dMaf1RNAi	1.63276
	27	0	0	ElavGS>Maf1RNAi;Polr3ARNAi	-			30	0	0	ElavGSweak>dMaf1RNAi;GTF3C3RNAi	-			28	2	0	ElavGSweak>dMaf1RNAi	-			30	0	0	ElavGSweak>dMaf1RNAi;Pbp95RNAi	-			42	0.360584			7	-	0.967108			-	ElavGSweak>dMaf1RNAi;GTF3ARNAi	1.04662
	30	0	0	ElavGS>Maf1RNAi;Polr3ARNAi	-			33	2	0	ElavGSweak>dMaf1RNAi;GTF3C3RNAi	-			30	0	0	ElavGSweak>dMaf1RNAi	-			33	1	0	ElavGSweak>dMaf1RNAi;Pbp95RNAi	-							7	-	1.02653			-	ElavGSweak>dMaf1RNAi;GTF3ARNAi	1.06361
	32	0	0	ElavGS>Maf1RNAi;Polr3ARNAi	-			35	0	0	ElavGSweak>dMaf1RNAi;GTF3C3RNAi	-			32	0	0	ElavGSweak>dMaf1RNAi	-			35	0	0	ElavGSweak>dMaf1RNAi;Pbp95RNAi	-							7	-	1.02203			-	ElavGSweak>dMaf1RNAi;GTF3ARNAi	0.878733
	34	0	0	ElavGS>Maf1RNAi;Polr3ARNAi	-			37	1	0	ElavGSweak>dMaf1RNAi;GTF3C3RNAi	-			35	0	0	ElavGSweak>dMaf1RNAi	-			37	0	0	ElavGSweak>dMaf1RNAi;Pbp95RNAi	-							42	-	0.70621			-	ElavGSweak>dMaf1RNAi;GTF3ARNAi	1.30869
	37	0	0	ElavGS>Maf1RNAi;Polr3ARNAi	-			40	1	0	ElavGSweak>dMaf1RNAi;GTF3C3RNAi	-			37	2	0	ElavGSweak>dMaf1RNAi	-			40	0	0	ElavGSweak>dMaf1RNAi;Pbp95RNAi	-							42	-	0.717853			-	ElavGSweak>dMaf1RNAi;GTF3ARNAi	1.27427
	39	0	0	ElavGS>Maf1RNAi;Polr3ARNAi	-			42	0	0	ElavGSweak>dMaf1RNAi;GTF3C3RNAi	-			39	1	0	ElavGSweak>dMaf1RNAi	-			42	0	0	ElavGSweak>dMaf1RNAi;Pbp95RNAi	-							42	-	0.0621708			-	ElavGSweak>dMaf1RNAi;GTF3ARNAi	1.14209
	41	0	0	ElavGS>Maf1RNAi;Polr3ARNAi	-			44	1	0	ElavGSweak>dMaf1RNAi;GTF3C3RNAi	-			42	5	0	ElavGSweak>dMaf1RNAi	-			44	0	0	ElavGSweak>dMaf1RNAi;Pbp95RNAi	-							42	-	0.331419			+	ElavGSweak>dMaf1RNAi;GTF3ARNAi	0.703695
	44	1	0	ElavGS>Maf1RNAi;Polr3ARNAi	-			47	2	0	ElavGSweak>dMaf1RNAi;GTF3C3RNAi	-			44	3	0	ElavGSweak>dMaf1RNAi	-			47	1	0	ElavGSweak>dMaf1RNAi;Pbp95RNAi	-							42	-	0.253785			+	ElavGSweak>dMaf1RNAi;GTF3ARNAi	0.781805
	46	0	0	ElavGS>Maf1RNAi;Polr3ARNAi	-			49	3	0	ElavGSweak>dMaf1RNAi;GTF3C3RNAi	-			46	4	0	ElavGSweak>dMaf1RNAi	-			49	1	0	ElavGSweak>dMaf1RNAi;Pbp95RNAi	-							42	-	0.917459			+	ElavGSweak>dMaf1RNAi;GTF3ARNAi	0.91381
	49	0	0	ElavGS>Maf1RNAi;Polr3ARNAi	-			51	5	0	ElavGSweak>dMaf1RNAi;GTF3C3RNAi	-			49	13	0	ElavGSweak>dMaf1RNAi	-			51	4	0	ElavGSweak>dMaf1RNAi;Pbp95RNAi	-							42	-	0.784206			+	ElavGSweak>dMaf1RNAi;GTF3ARNAi	1.15147
	51	0	0	ElavGS>Maf1RNAi;Polr3ARNAi	-			54	10	0	ElavGSweak>dMaf1RNAi;GTF3C3RNAi	-			51	6	0	ElavGSweak>dMaf1RNAi	-			54	8	0	ElavGSweak>dMaf1RNAi;Pbp95RNAi	-							42	-	0.519823			+	ElavGSweak>dMaf1RNAi;GTF3ARNAi	1.03015
	53	0	0	ElavGS>Maf1RNAi;Polr3ARNAi	-			56	4	0	ElavGSweak>dMaf1RNAi;GTF3C3RNAi	-			53	8	0	ElavGSweak>dMaf1RNAi	-			56	8	0	ElavGSweak>dMaf1RNAi;Pbp95RNAi	-							7	+	0.934645			+	ElavGSweak>dMaf1RNAi;GTF3ARNAi	0.73294
	56	0	0	ElavGS>Maf1RNAi;Polr3ARNAi	-			58	9	0	ElavGSweak>dMaf1RNAi;GTF3C3RNAi	-			55	17	0	ElavGSweak>dMaf1RNAi	-			58	8	0	ElavGSweak>dMaf1RNAi;Pbp95RNAi	-							7	+	0.897023
	58	0	0	ElavGS>Maf1RNAi;Polr3ARNAi	-			61	8	0	ElavGSweak>dMaf1RNAi;GTF3C3RNAi	-			58	6	0	ElavGSweak>dMaf1RNAi	-			61	9	0	ElavGSweak>dMaf1RNAi;Pbp95RNAi	-							7	+	2.7955
	60	0	0	ElavGS>Maf1RNAi;Polr3ARNAi	-			63	15	0	ElavGSweak>dMaf1RNAi;GTF3C3RNAi	-			60	4	0	ElavGSweak>dMaf1RNAi	-			63	6	0	ElavGSweak>dMaf1RNAi;Pbp95RNAi	-							7	+	1.63581
	63	0	0	ElavGS>Maf1RNAi;Polr3ARNAi	-			65	9	0	ElavGSweak>dMaf1RNAi;GTF3C3RNAi	-			63	20	0	ElavGSweak>dMaf1RNAi	-			65	5	0	ElavGSweak>dMaf1RNAi;Pbp95RNAi	-							7	+	1.30527
	65	3	0	ElavGS>Maf1RNAi;Polr3ARNAi	-			68	11	0	ElavGSweak>dMaf1RNAi;GTF3C3RNAi	-			65	9	0	ElavGSweak>dMaf1RNAi	-			68	8	0	ElavGSweak>dMaf1RNAi;Pbp95RNAi	-							7	+	1.04271
	67	3	0	ElavGS>Maf1RNAi;Polr3ARNAi	-			70	8	0	ElavGSweak>dMaf1RNAi;GTF3C3RNAi	-			68	15	0	ElavGSweak>dMaf1RNAi	-			70	8	0	ElavGSweak>dMaf1RNAi;Pbp95RNAi	-							7	+	0.935566
	70	5	0	ElavGS>Maf1RNAi;Polr3ARNAi	-			73	17	0	ElavGSweak>dMaf1RNAi;GTF3C3RNAi	-			70	7	0	ElavGSweak>dMaf1RNAi	-			73	19	0	ElavGSweak>dMaf1RNAi;Pbp95RNAi	-							7	+	1.06413
	73	5	0	ElavGS>Maf1RNAi;Polr3ARNAi	-			75	7	0	ElavGSweak>dMaf1RNAi;GTF3C3RNAi	-			72	12	0	ElavGSweak>dMaf1RNAi	-			75	9	0	ElavGSweak>dMaf1RNAi;Pbp95RNAi	-							7	+	0.80703
	74	4	0	ElavGS>Maf1RNAi;Polr3ARNAi	-			77	2	0	ElavGSweak>dMaf1RNAi;GTF3C3RNAi	-			74	5	0	ElavGSweak>dMaf1RNAi	-			77	17	0	ElavGSweak>dMaf1RNAi;Pbp95RNAi	-							7	+	0.976412
	76	3	0	ElavGS>Maf1RNAi;Polr3ARNAi	-			79	5	0	ElavGSweak>dMaf1RNAi;GTF3C3RNAi	-			77	2	0	ElavGSweak>dMaf1RNAi	-			79	10	0	ElavGSweak>dMaf1RNAi;Pbp95RNAi	-							7	+	1.19994
	79	21	0	ElavGS>Maf1RNAi;Polr3ARNAi	-			82	12	0	ElavGSweak>dMaf1RNAi;GTF3C3RNAi	-			79	0	0	ElavGSweak>dMaf1RNAi	-			82	5	0	ElavGSweak>dMaf1RNAi;Pbp95RNAi	-							7	+	1.09286
	81	29	0	ElavGS>Maf1RNAi;Polr3ARNAi	-			84	2	0	ElavGSweak>dMaf1RNAi;GTF3C3RNAi	-			79	0	0	ElavGSweak>dMaf1RNAi	-			84	4	0	ElavGSweak>dMaf1RNAi;Pbp95RNAi	-							7	+	1.03344
	83	20	0	ElavGS>Maf1RNAi;Polr3ARNAi	-			86	3	0	ElavGSweak>dMaf1RNAi;GTF3C3RNAi	-			79	0	0	ElavGSweak>dMaf1RNAi	-			86	1	0	ElavGSweak>dMaf1RNAi;Pbp95RNAi	-							7	+	1.03794
	86	26	0	ElavGS>Maf1RNAi;Polr3ARNAi	-			89	6	0	ElavGSweak>dMaf1RNAi;GTF3C3RNAi	-			79	0	0	ElavGSweak>dMaf1RNAi	-			89	1	0	ElavGSweak>dMaf1RNAi;Pbp95RNAi	-							42	+	1.80269
	88	9	0	ElavGS>Maf1RNAi;Polr3ARNAi	-			91	0	0	ElavGSweak>dMaf1RNAi;GTF3C3RNAi	-			79	0	0	ElavGSweak>dMaf1RNAi	-			91	2	0	ElavGSweak>dMaf1RNAi;Pbp95RNAi	-							42	+	1.63913
	90	7	0	ElavGS>Maf1RNAi;Polr3ARNAi	-			93	0	0	ElavGSweak>dMaf1RNAi;GTF3C3RNAi	-			79	0	0	ElavGSweak>dMaf1RNAi	-			93	0	0	ElavGSweak>dMaf1RNAi;Pbp95RNAi	-							42	+	0.209253
	93	13	0	ElavGS>Maf1RNAi;Polr3ARNAi	-			96	0	0	ElavGSweak>dMaf1RNAi;GTF3C3RNAi	-			79	0	0	ElavGSweak>dMaf1RNAi	-			96	0	0	ElavGSweak>dMaf1RNAi;Pbp95RNAi	-							42	+	0.895273
	95	0	0	ElavGS>Maf1RNAi;Polr3ARNAi	-			99	0	0	ElavGSweak>dMaf1RNAi;GTF3C3RNAi	-			79	0	0	ElavGSweak>dMaf1RNAi	-			99	0	0	ElavGSweak>dMaf1RNAi;Pbp95RNAi	-							42	+	1.37397
	97	0	0	ElavGS>Maf1RNAi;Polr3ARNAi	-			99	0	0	ElavGSweak>dMaf1RNAi;GTF3C3RNAi	-			79	0	0	ElavGSweak>dMaf1RNAi	-			99	0	0	ElavGSweak>dMaf1RNAi;Pbp95RNAi	-							42	+	1.44309
	100	0	0	ElavGS>Maf1RNAi;Polr3ARNAi	-			99	0	0	ElavGSweak>dMaf1RNAi;GTF3C3RNAi	-			79	0	0	ElavGSweak>dMaf1RNAi	-			99	0	0	ElavGSweak>dMaf1RNAi;Pbp95RNAi	-							42	+	1.81242
	102	0	0	ElavGS>Maf1RNAi;Polr3ARNAi	-			99	0	0	ElavGSweak>dMaf1RNAi;GTF3C3RNAi	-			79	0	0	ElavGSweak>dMaf1RNAi	-			99	0	0	ElavGSweak>dMaf1RNAi;Pbp95RNAi	-							42	+	1.09231
	102	0	0	ElavGS>Maf1RNAi;Polr3ARNAi	-			99	0	0	ElavGSweak>dMaf1RNAi;GTF3C3RNAi	-			79	0	0	ElavGSweak>dMaf1RNAi	-			99	0	0	ElavGSweak>dMaf1RNAi;Pbp95RNAi	-
	102	0	0	ElavGS>Maf1RNAi;Polr3ARNAi	-			99	0	0	ElavGSweak>dMaf1RNAi;GTF3C3RNAi	-			79	0	0	ElavGSweak>dMaf1RNAi	-			99	0	0	ElavGSweak>dMaf1RNAi;Pbp95RNAi	-
	102	0	0	ElavGS>Maf1RNAi;Polr3ARNAi	-			99	0	0	ElavGSweak>dMaf1RNAi;GTF3C3RNAi	-			79	0	0	ElavGSweak>dMaf1RNAi	-			99	0	0	ElavGSweak>dMaf1RNAi;Pbp95RNAi	-
	102	0	0	ElavGS>Maf1RNAi;Polr3ARNAi	-			99	0	0	ElavGSweak>dMaf1RNAi;GTF3C3RNAi	-			79	0	0	ElavGSweak>dMaf1RNAi	-			99	0	0	ElavGSweak>dMaf1RNAi;Pbp95RNAi	-
	102	0	0	ElavGS>Maf1RNAi;Polr3ARNAi	-			99	0	0	ElavGSweak>dMaf1RNAi;GTF3C3RNAi	-			79	0	0	ElavGSweak>dMaf1RNAi	-			99	0	0	ElavGSweak>dMaf1RNAi;Pbp95RNAi	-
	102	0	0	ElavGS>Maf1RNAi;Polr3ARNAi	-			99	0	0	ElavGSweak>dMaf1RNAi;GTF3C3RNAi	-			79	0	0	ElavGSweak>dMaf1RNAi	-			99	0	0	ElavGSweak>dMaf1RNAi;Pbp95RNAi	-
	102	0	0	ElavGS>Maf1RNAi;Polr3ARNAi	-			99	0	0	ElavGSweak>dMaf1RNAi;GTF3C3RNAi	-			79	0	0	ElavGSweak>dMaf1RNAi	-			99	0	0	ElavGSweak>dMaf1RNAi;Pbp95RNAi	-
	102	0	0	ElavGS>Maf1RNAi;Polr3ARNAi	-			99	0	0	ElavGSweak>dMaf1RNAi;GTF3C3RNAi	-			79	0	0	ElavGSweak>dMaf1RNAi	-			99	0	0	ElavGSweak>dMaf1RNAi;Pbp95RNAi	-
	102	0	0	ElavGS>Maf1RNAi;Polr3ARNAi	-			99	0	0	ElavGSweak>dMaf1RNAi;GTF3C3RNAi	-			79	0	0	ElavGSweak>dMaf1RNAi	-			99	0	0	ElavGSweak>dMaf1RNAi;Pbp95RNAi	-
	102	0	0	ElavGS>Maf1RNAi;Polr3ARNAi	-			99	0	0	ElavGSweak>dMaf1RNAi;GTF3C3RNAi	-			79	0	0	ElavGSweak>dMaf1RNAi	-			99	0	0	ElavGSweak>dMaf1RNAi;Pbp95RNAi	-
	102	0	0	ElavGS>Maf1RNAi;Polr3ARNAi	-			99	0	0	ElavGSweak>dMaf1RNAi;GTF3C3RNAi	-			79	0	0	ElavGSweak>dMaf1RNAi	-			99	0	0	ElavGSweak>dMaf1RNAi;Pbp95RNAi	-
	102	0	0	ElavGS>Maf1RNAi;Polr3ARNAi	-			99	0	0	ElavGSweak>dMaf1RNAi;GTF3C3RNAi	-			79	0	0	ElavGSweak>dMaf1RNAi	-			99	0	0	ElavGSweak>dMaf1RNAi;Pbp95RNAi	-
	102	0	0	ElavGS>Maf1RNAi;Polr3ARNAi	-			99	0	0	ElavGSweak>dMaf1RNAi;GTF3C3RNAi	-			79	0	0	ElavGSweak>dMaf1RNAi	-			99	0	0	ElavGSweak>dMaf1RNAi;Pbp95RNAi	-
	102	0	0	ElavGS>Maf1RNAi;Polr3ARNAi	-			99	0	0	ElavGSweak>dMaf1RNAi;GTF3C3RNAi	-			79	0	0	ElavGSweak>dMaf1RNAi	-			99	0	0	ElavGSweak>dMaf1RNAi;Pbp95RNAi	-
	102	0	0	ElavGS>Maf1RNAi;Polr3ARNAi	-			99	0	0	ElavGSweak>dMaf1RNAi;GTF3C3RNAi	-			79	0	0	ElavGSweak>dMaf1RNAi	-			99	0	0	ElavGSweak>dMaf1RNAi;Pbp95RNAi	-
	102	0	0	ElavGS>Maf1RNAi;Polr3ARNAi	-			99	0	0	ElavGSweak>dMaf1RNAi;GTF3C3RNAi	-			79	0	0	ElavGSweak>dMaf1RNAi	-			99	0	0	ElavGSweak>dMaf1RNAi;Pbp95RNAi	-
	102	0	0	ElavGS>Maf1RNAi;Polr3ARNAi	-			99	0	0	ElavGSweak>dMaf1RNAi;GTF3C3RNAi	-			79	0	0	ElavGSweak>dMaf1RNAi	-			99	0	0	ElavGSweak>dMaf1RNAi;Pbp95RNAi	-
	102	0	0	ElavGS>Maf1RNAi;Polr3ARNAi	-			99	0	0	ElavGSweak>dMaf1RNAi;GTF3C3RNAi	-			79	0	0	ElavGSweak>dMaf1RNAi	-			99	0	0	ElavGSweak>dMaf1RNAi;Pbp95RNAi	-
	102	0	0	ElavGS>Maf1RNAi;Polr3ARNAi	-			99	0	0	ElavGSweak>dMaf1RNAi;GTF3C3RNAi	-			79	0	0	ElavGSweak>dMaf1RNAi	-			99	0	0	ElavGSweak>dMaf1RNAi;Pbp95RNAi	-
	102	0	0	ElavGS>Maf1RNAi;Polr3ARNAi	-			99	0	0	ElavGSweak>dMaf1RNAi;GTF3C3RNAi	-			79	0	0	ElavGSweak>dMaf1RNAi	-			99	0	0	ElavGSweak>dMaf1RNAi;Pbp95RNAi	-
	102	0	0	ElavGS>Maf1RNAi;Polr3ARNAi	-			99	0	0	ElavGSweak>dMaf1RNAi;GTF3C3RNAi	-			79	0	0	ElavGSweak>dMaf1RNAi	-			99	0	0	ElavGSweak>dMaf1RNAi;Pbp95RNAi	-
	102	0	0	ElavGS>Maf1RNAi;Polr3ARNAi	-			99	0	0	ElavGSweak>dMaf1RNAi;GTF3C3RNAi	-			79	0	0	ElavGSweak>dMaf1RNAi	-			99	0	0	ElavGSweak>dMaf1RNAi;Pbp95RNAi	-
	102	0	0	ElavGS>Maf1RNAi;Polr3ARNAi	-			99	0	0	ElavGSweak>dMaf1RNAi;GTF3C3RNAi	-			79	0	0	ElavGSweak>dMaf1RNAi	-			99	0	0	ElavGSweak>dMaf1RNAi;Pbp95RNAi	-
	102	0	0	ElavGS>Maf1RNAi;Polr3ARNAi	-			99	0	0	ElavGSweak>dMaf1RNAi;GTF3C3RNAi	-			79	0	0	ElavGSweak>dMaf1RNAi	-			99	0	0	ElavGSweak>dMaf1RNAi;Pbp95RNAi	-
	102	0	0	ElavGS>Maf1RNAi;Polr3ARNAi	-			99	0	0	ElavGSweak>dMaf1RNAi;GTF3C3RNAi	-			79	0	0	ElavGSweak>dMaf1RNAi	-			99	0	0	ElavGSweak>dMaf1RNAi;Pbp95RNAi	-
	102	0	0	ElavGS>Maf1RNAi;Polr3ARNAi	-			99	0	0	ElavGSweak>dMaf1RNAi;GTF3C3RNAi	-			79	0	0	ElavGSweak>dMaf1RNAi	-			99	0	0	ElavGSweak>dMaf1RNAi;Pbp95RNAi	-
	102	0	0	ElavGS>Maf1RNAi;Polr3ARNAi	-			99	0	0	ElavGSweak>dMaf1RNAi;GTF3C3RNAi	-			79	0	0	ElavGSweak>dMaf1RNAi	-			99	0	0	ElavGSweak>dMaf1RNAi;Pbp95RNAi	-
	102	0	0	ElavGS>Maf1RNAi;Polr3ARNAi	-			99	0	0	ElavGSweak>dMaf1RNAi;GTF3C3RNAi	-			79	0	0	ElavGSweak>dMaf1RNAi	-			99	0	0	ElavGSweak>dMaf1RNAi;Pbp95RNAi	-
	102	0	0	ElavGS>Maf1RNAi;Polr3ARNAi	-			99	0	0	ElavGSweak>dMaf1RNAi;GTF3C3RNAi	-			79	0	0	ElavGSweak>dMaf1RNAi	-			99	0	0	ElavGSweak>dMaf1RNAi;Pbp95RNAi	-
	102	0	0	ElavGS>Maf1RNAi;Polr3ARNAi	-			99	0	0	ElavGSweak>dMaf1RNAi;GTF3C3RNAi	-			79	0	0	ElavGSweak>dMaf1RNAi	-			99	0	0	ElavGSweak>dMaf1RNAi;Pbp95RNAi	-
	102	0	0	ElavGS>Maf1RNAi;Polr3ARNAi	-			99	0	0	ElavGSweak>dMaf1RNAi;GTF3C3RNAi	-			79	0	0	ElavGSweak>dMaf1RNAi	-			99	0	0	ElavGSweak>dMaf1RNAi;Pbp95RNAi	-
	2.2916666666666665	0	1	ElavGS>Maf1RNAi;Polr3ARNAi	-			5.291666666666667	0	1	ElavGSweak>dMaf1RNAi;GTF3C3RNAi	-			2.2916666666666665	0	1	ElavGSweak>dMaf1RNAi	-			5.291666666666667	0	1	ElavGSweak>dMaf1RNAi;Pbp95RNAi	-
	4.0541666666666671	0	1	ElavGS>Maf1RNAi;Polr3ARNAi	-			7.0541666666666671	0	1	ElavGSweak>dMaf1RNAi;GTF3C3RNAi	-			4.0541666666666671	0	1	ElavGSweak>dMaf1RNAi	-			7.0541666666666671	0	1	ElavGSweak>dMaf1RNAi;Pbp95RNAi	-
	6.1409722222222225	0	1	ElavGS>Maf1RNAi;Polr3ARNAi	-			9.1409722222222225	0	1	ElavGSweak>dMaf1RNAi;GTF3C3RNAi	-			7.1409722222222225	0	1	ElavGSweak>dMaf1RNAi	-			9.1409722222222225	0	1	ElavGSweak>dMaf1RNAi;Pbp95RNAi	-
	9.1527777777777786	0	1	ElavGS>Maf1RNAi;Polr3ARNAi	-			12.152777777777779	0	1	ElavGSweak>dMaf1RNAi;GTF3C3RNAi	-			9.1527777777777786	0	1	ElavGSweak>dMaf1RNAi	-			12.152777777777779	0	1	ElavGSweak>dMaf1RNAi;Pbp95RNAi	-
	11.019444444444446	0	1	ElavGS>Maf1RNAi;Polr3ARNAi	-			14.019444444444446	0	1	ElavGSweak>dMaf1RNAi;GTF3C3RNAi	-			11.019444444444446	0	1	ElavGSweak>dMaf1RNAi	-			14.019444444444446	0	1	ElavGSweak>dMaf1RNAi;Pbp95RNAi	-
	13.000000000000002	0	1	ElavGS>Maf1RNAi;Polr3ARNAi	-			16	0	1	ElavGSweak>dMaf1RNAi;GTF3C3RNAi	-			14.000000000000002	0	1	ElavGSweak>dMaf1RNAi	-			16	0	1	ElavGSweak>dMaf1RNAi;Pbp95RNAi	-
	16	0	1	ElavGS>Maf1RNAi;Polr3ARNAi	-			19	0	1	ElavGSweak>dMaf1RNAi;GTF3C3RNAi	-			16	0	1	ElavGSweak>dMaf1RNAi	-			19	0	1	ElavGSweak>dMaf1RNAi;Pbp95RNAi	-
	18	0	1	ElavGS>Maf1RNAi;Polr3ARNAi	-			21	0	1	ElavGSweak>dMaf1RNAi;GTF3C3RNAi	-			18	0	1	ElavGSweak>dMaf1RNAi	-			21	0	1	ElavGSweak>dMaf1RNAi;Pbp95RNAi	-
	20	0	1	ElavGS>Maf1RNAi;Polr3ARNAi	-			23	0	1	ElavGSweak>dMaf1RNAi;GTF3C3RNAi	-			21	0	1	ElavGSweak>dMaf1RNAi	-			23	0	1	ElavGSweak>dMaf1RNAi;Pbp95RNAi	-
	23	0	1	ElavGS>Maf1RNAi;Polr3ARNAi	-			26	0	1	ElavGSweak>dMaf1RNAi;GTF3C3RNAi	-			23	0	1	ElavGSweak>dMaf1RNAi	-			26	0	1	ElavGSweak>dMaf1RNAi;Pbp95RNAi	-
	25	0	1	ElavGS>Maf1RNAi;Polr3ARNAi	-			28	0	1	ElavGSweak>dMaf1RNAi;GTF3C3RNAi	-			25	0	1	ElavGSweak>dMaf1RNAi	-			28	0	1	ElavGSweak>dMaf1RNAi;Pbp95RNAi	-
	27	0	1	ElavGS>Maf1RNAi;Polr3ARNAi	-			30	0	1	ElavGSweak>dMaf1RNAi;GTF3C3RNAi	-			28	0	1	ElavGSweak>dMaf1RNAi	-			30	0	1	ElavGSweak>dMaf1RNAi;Pbp95RNAi	-
	30	0	1	ElavGS>Maf1RNAi;Polr3ARNAi	-			33	0	1	ElavGSweak>dMaf1RNAi;GTF3C3RNAi	-			30	0	1	ElavGSweak>dMaf1RNAi	-			33	0	1	ElavGSweak>dMaf1RNAi;Pbp95RNAi	-
	32	0	1	ElavGS>Maf1RNAi;Polr3ARNAi	-			35	0	1	ElavGSweak>dMaf1RNAi;GTF3C3RNAi	-			32	0	1	ElavGSweak>dMaf1RNAi	-			35	0	1	ElavGSweak>dMaf1RNAi;Pbp95RNAi	-
	34	0	1	ElavGS>Maf1RNAi;Polr3ARNAi	-			37	0	1	ElavGSweak>dMaf1RNAi;GTF3C3RNAi	-			35	0	1	ElavGSweak>dMaf1RNAi	-			37	0	1	ElavGSweak>dMaf1RNAi;Pbp95RNAi	-
	37	0	1	ElavGS>Maf1RNAi;Polr3ARNAi	-			40	0	1	ElavGSweak>dMaf1RNAi;GTF3C3RNAi	-			37	0	1	ElavGSweak>dMaf1RNAi	-			40	0	1	ElavGSweak>dMaf1RNAi;Pbp95RNAi	-
	39	0	1	ElavGS>Maf1RNAi;Polr3ARNAi	-			42	0	1	ElavGSweak>dMaf1RNAi;GTF3C3RNAi	-			39	0	1	ElavGSweak>dMaf1RNAi	-			42	0	1	ElavGSweak>dMaf1RNAi;Pbp95RNAi	-
	41	0	1	ElavGS>Maf1RNAi;Polr3ARNAi	-			44	0	1	ElavGSweak>dMaf1RNAi;GTF3C3RNAi	-			42	0	1	ElavGSweak>dMaf1RNAi	-			44	0	1	ElavGSweak>dMaf1RNAi;Pbp95RNAi	-
	44	0	1	ElavGS>Maf1RNAi;Polr3ARNAi	-			47	0	1	ElavGSweak>dMaf1RNAi;GTF3C3RNAi	-			44	0	1	ElavGSweak>dMaf1RNAi	-			47	0	1	ElavGSweak>dMaf1RNAi;Pbp95RNAi	-
	46	0	1	ElavGS>Maf1RNAi;Polr3ARNAi	-			49	0	1	ElavGSweak>dMaf1RNAi;GTF3C3RNAi	-			46	0	1	ElavGSweak>dMaf1RNAi	-			49	0	1	ElavGSweak>dMaf1RNAi;Pbp95RNAi	-
	49	0	1	ElavGS>Maf1RNAi;Polr3ARNAi	-			51	0	1	ElavGSweak>dMaf1RNAi;GTF3C3RNAi	-			49	0	1	ElavGSweak>dMaf1RNAi	-			51	0	1	ElavGSweak>dMaf1RNAi;Pbp95RNAi	-
	51	0	1	ElavGS>Maf1RNAi;Polr3ARNAi	-			54	0	1	ElavGSweak>dMaf1RNAi;GTF3C3RNAi	-			51	0	1	ElavGSweak>dMaf1RNAi	-			54	0	1	ElavGSweak>dMaf1RNAi;Pbp95RNAi	-
	53	0	1	ElavGS>Maf1RNAi;Polr3ARNAi	-			56	0	1	ElavGSweak>dMaf1RNAi;GTF3C3RNAi	-			53	0	1	ElavGSweak>dMaf1RNAi	-			56	0	1	ElavGSweak>dMaf1RNAi;Pbp95RNAi	-
	56	0	1	ElavGS>Maf1RNAi;Polr3ARNAi	-			58	0	1	ElavGSweak>dMaf1RNAi;GTF3C3RNAi	-			55	0	1	ElavGSweak>dMaf1RNAi	-			58	0	1	ElavGSweak>dMaf1RNAi;Pbp95RNAi	-
	58	0	1	ElavGS>Maf1RNAi;Polr3ARNAi	-			61	0	1	ElavGSweak>dMaf1RNAi;GTF3C3RNAi	-			58	0	1	ElavGSweak>dMaf1RNAi	-			61	0	1	ElavGSweak>dMaf1RNAi;Pbp95RNAi	-
	60	0	1	ElavGS>Maf1RNAi;Polr3ARNAi	-			63	0	1	ElavGSweak>dMaf1RNAi;GTF3C3RNAi	-			60	0	1	ElavGSweak>dMaf1RNAi	-			63	0	1	ElavGSweak>dMaf1RNAi;Pbp95RNAi	-
	63	0	1	ElavGS>Maf1RNAi;Polr3ARNAi	-			65	0	1	ElavGSweak>dMaf1RNAi;GTF3C3RNAi	-			63	0	1	ElavGSweak>dMaf1RNAi	-			65	0	1	ElavGSweak>dMaf1RNAi;Pbp95RNAi	-
	65	0	1	ElavGS>Maf1RNAi;Polr3ARNAi	-			68	0	1	ElavGSweak>dMaf1RNAi;GTF3C3RNAi	-			65	0	1	ElavGSweak>dMaf1RNAi	-			68	0	1	ElavGSweak>dMaf1RNAi;Pbp95RNAi	-
	67	0	1	ElavGS>Maf1RNAi;Polr3ARNAi	-			70	0	1	ElavGSweak>dMaf1RNAi;GTF3C3RNAi	-			68	0	1	ElavGSweak>dMaf1RNAi	-			70	0	1	ElavGSweak>dMaf1RNAi;Pbp95RNAi	-
	70	0	1	ElavGS>Maf1RNAi;Polr3ARNAi	-			73	4	1	ElavGSweak>dMaf1RNAi;GTF3C3RNAi	-			70	0	1	ElavGSweak>dMaf1RNAi	-			73	0	1	ElavGSweak>dMaf1RNAi;Pbp95RNAi	-
	73	0	1	ElavGS>Maf1RNAi;Polr3ARNAi	-			75	0	1	ElavGSweak>dMaf1RNAi;GTF3C3RNAi	-			72	0	1	ElavGSweak>dMaf1RNAi	-			75	0	1	ElavGSweak>dMaf1RNAi;Pbp95RNAi	-
	74	0	1	ElavGS>Maf1RNAi;Polr3ARNAi	-			77	0	1	ElavGSweak>dMaf1RNAi;GTF3C3RNAi	-			74	0	1	ElavGSweak>dMaf1RNAi	-			77	0	1	ElavGSweak>dMaf1RNAi;Pbp95RNAi	-
	76	0	1	ElavGS>Maf1RNAi;Polr3ARNAi	-			79	0	1	ElavGSweak>dMaf1RNAi;GTF3C3RNAi	-			77	0	1	ElavGSweak>dMaf1RNAi	-			79	0	1	ElavGSweak>dMaf1RNAi;Pbp95RNAi	-
	79	0	1	ElavGS>Maf1RNAi;Polr3ARNAi	-			82	0	1	ElavGSweak>dMaf1RNAi;GTF3C3RNAi	-			79	0	1	ElavGSweak>dMaf1RNAi	-			82	0	1	ElavGSweak>dMaf1RNAi;Pbp95RNAi	-
	81	0	1	ElavGS>Maf1RNAi;Polr3ARNAi	-			84	0	1	ElavGSweak>dMaf1RNAi;GTF3C3RNAi	-			79	0	1	ElavGSweak>dMaf1RNAi	-			84	0	1	ElavGSweak>dMaf1RNAi;Pbp95RNAi	-
	83	0	1	ElavGS>Maf1RNAi;Polr3ARNAi	-			86	0	1	ElavGSweak>dMaf1RNAi;GTF3C3RNAi	-			79	0	1	ElavGSweak>dMaf1RNAi	-			86	0	1	ElavGSweak>dMaf1RNAi;Pbp95RNAi	-
	86	0	1	ElavGS>Maf1RNAi;Polr3ARNAi	-			89	0	1	ElavGSweak>dMaf1RNAi;GTF3C3RNAi	-			79	0	1	ElavGSweak>dMaf1RNAi	-			89	0	1	ElavGSweak>dMaf1RNAi;Pbp95RNAi	-
	88	1	1	ElavGS>Maf1RNAi;Polr3ARNAi	-			91	0	1	ElavGSweak>dMaf1RNAi;GTF3C3RNAi	-			79	0	1	ElavGSweak>dMaf1RNAi	-			91	0	1	ElavGSweak>dMaf1RNAi;Pbp95RNAi	-
	90	0	1	ElavGS>Maf1RNAi;Polr3ARNAi	-			93	0	1	ElavGSweak>dMaf1RNAi;GTF3C3RNAi	-			79	0	1	ElavGSweak>dMaf1RNAi	-			93	0	1	ElavGSweak>dMaf1RNAi;Pbp95RNAi	-
	93	0	1	ElavGS>Maf1RNAi;Polr3ARNAi	-			96	0	1	ElavGSweak>dMaf1RNAi;GTF3C3RNAi	-			79	0	1	ElavGSweak>dMaf1RNAi	-			96	0	1	ElavGSweak>dMaf1RNAi;Pbp95RNAi	-
	95	0	1	ElavGS>Maf1RNAi;Polr3ARNAi	-			99	0	1	ElavGSweak>dMaf1RNAi;GTF3C3RNAi	-			79	0	1	ElavGSweak>dMaf1RNAi	-			99	0	1	ElavGSweak>dMaf1RNAi;Pbp95RNAi	-
	97	0	1	ElavGS>Maf1RNAi;Polr3ARNAi	-			99	0	1	ElavGSweak>dMaf1RNAi;GTF3C3RNAi	-			79	0	1	ElavGSweak>dMaf1RNAi	-			99	0	1	ElavGSweak>dMaf1RNAi;Pbp95RNAi	-
	100	0	1	ElavGS>Maf1RNAi;Polr3ARNAi	-			99	0	1	ElavGSweak>dMaf1RNAi;GTF3C3RNAi	-			79	0	1	ElavGSweak>dMaf1RNAi	-			99	0	1	ElavGSweak>dMaf1RNAi;Pbp95RNAi	-
	102	0	1	ElavGS>Maf1RNAi;Polr3ARNAi	-			99	0	1	ElavGSweak>dMaf1RNAi;GTF3C3RNAi	-			79	0	1	ElavGSweak>dMaf1RNAi	-			99	0	1	ElavGSweak>dMaf1RNAi;Pbp95RNAi	-
	102	0	1	ElavGS>Maf1RNAi;Polr3ARNAi	-			99	0	1	ElavGSweak>dMaf1RNAi;GTF3C3RNAi	-			79	0	1	ElavGSweak>dMaf1RNAi	-			99	0	1	ElavGSweak>dMaf1RNAi;Pbp95RNAi	-
	102	0	1	ElavGS>Maf1RNAi;Polr3ARNAi	-			99	0	1	ElavGSweak>dMaf1RNAi;GTF3C3RNAi	-			79	0	1	ElavGSweak>dMaf1RNAi	-			99	0	1	ElavGSweak>dMaf1RNAi;Pbp95RNAi	-
	102	0	1	ElavGS>Maf1RNAi;Polr3ARNAi	-			99	0	1	ElavGSweak>dMaf1RNAi;GTF3C3RNAi	-			79	0	1	ElavGSweak>dMaf1RNAi	-			99	0	1	ElavGSweak>dMaf1RNAi;Pbp95RNAi	-
	102	0	1	ElavGS>Maf1RNAi;Polr3ARNAi	-			99	0	1	ElavGSweak>dMaf1RNAi;GTF3C3RNAi	-			79	0	1	ElavGSweak>dMaf1RNAi	-			99	0	1	ElavGSweak>dMaf1RNAi;Pbp95RNAi	-
	102	0	1	ElavGS>Maf1RNAi;Polr3ARNAi	-			99	0	1	ElavGSweak>dMaf1RNAi;GTF3C3RNAi	-			79	0	1	ElavGSweak>dMaf1RNAi	-			99	0	1	ElavGSweak>dMaf1RNAi;Pbp95RNAi	-
	102	0	1	ElavGS>Maf1RNAi;Polr3ARNAi	-			99	0	1	ElavGSweak>dMaf1RNAi;GTF3C3RNAi	-			79	0	1	ElavGSweak>dMaf1RNAi	-			99	0	1	ElavGSweak>dMaf1RNAi;Pbp95RNAi	-
	102	0	1	ElavGS>Maf1RNAi;Polr3ARNAi	-			99	0	1	ElavGSweak>dMaf1RNAi;GTF3C3RNAi	-			79	0	1	ElavGSweak>dMaf1RNAi	-			99	0	1	ElavGSweak>dMaf1RNAi;Pbp95RNAi	-
	102	0	1	ElavGS>Maf1RNAi;Polr3ARNAi	-			99	0	1	ElavGSweak>dMaf1RNAi;GTF3C3RNAi	-			79	0	1	ElavGSweak>dMaf1RNAi	-			99	0	1	ElavGSweak>dMaf1RNAi;Pbp95RNAi	-
	102	0	1	ElavGS>Maf1RNAi;Polr3ARNAi	-			99	0	1	ElavGSweak>dMaf1RNAi;GTF3C3RNAi	-			79	0	1	ElavGSweak>dMaf1RNAi	-			99	0	1	ElavGSweak>dMaf1RNAi;Pbp95RNAi	-
	102	0	1	ElavGS>Maf1RNAi;Polr3ARNAi	-			99	0	1	ElavGSweak>dMaf1RNAi;GTF3C3RNAi	-			79	0	1	ElavGSweak>dMaf1RNAi	-			99	0	1	ElavGSweak>dMaf1RNAi;Pbp95RNAi	-
	102	0	1	ElavGS>Maf1RNAi;Polr3ARNAi	-			99	0	1	ElavGSweak>dMaf1RNAi;GTF3C3RNAi	-			79	0	1	ElavGSweak>dMaf1RNAi	-			99	0	1	ElavGSweak>dMaf1RNAi;Pbp95RNAi	-
	102	0	1	ElavGS>Maf1RNAi;Polr3ARNAi	-			99	0	1	ElavGSweak>dMaf1RNAi;GTF3C3RNAi	-			79	0	1	ElavGSweak>dMaf1RNAi	-			99	0	1	ElavGSweak>dMaf1RNAi;Pbp95RNAi	-
	102	0	1	ElavGS>Maf1RNAi;Polr3ARNAi	-			99	0	1	ElavGSweak>dMaf1RNAi;GTF3C3RNAi	-			79	0	1	ElavGSweak>dMaf1RNAi	-			99	0	1	ElavGSweak>dMaf1RNAi;Pbp95RNAi	-
	102	0	1	ElavGS>Maf1RNAi;Polr3ARNAi	-			99	0	1	ElavGSweak>dMaf1RNAi;GTF3C3RNAi	-			79	0	1	ElavGSweak>dMaf1RNAi	-			99	0	1	ElavGSweak>dMaf1RNAi;Pbp95RNAi	-
	102	0	1	ElavGS>Maf1RNAi;Polr3ARNAi	-			99	0	1	ElavGSweak>dMaf1RNAi;GTF3C3RNAi	-			79	0	1	ElavGSweak>dMaf1RNAi	-			99	0	1	ElavGSweak>dMaf1RNAi;Pbp95RNAi	-
	102	0	1	ElavGS>Maf1RNAi;Polr3ARNAi	-			99	0	1	ElavGSweak>dMaf1RNAi;GTF3C3RNAi	-			79	0	1	ElavGSweak>dMaf1RNAi	-			99	0	1	ElavGSweak>dMaf1RNAi;Pbp95RNAi	-
	102	0	1	ElavGS>Maf1RNAi;Polr3ARNAi	-			99	0	1	ElavGSweak>dMaf1RNAi;GTF3C3RNAi	-			79	0	1	ElavGSweak>dMaf1RNAi	-			99	0	1	ElavGSweak>dMaf1RNAi;Pbp95RNAi	-
	102	0	1	ElavGS>Maf1RNAi;Polr3ARNAi	-			99	0	1	ElavGSweak>dMaf1RNAi;GTF3C3RNAi	-			79	0	1	ElavGSweak>dMaf1RNAi	-			99	0	1	ElavGSweak>dMaf1RNAi;Pbp95RNAi	-
	102	0	1	ElavGS>Maf1RNAi;Polr3ARNAi	-			99	0	1	ElavGSweak>dMaf1RNAi;GTF3C3RNAi	-			79	0	1	ElavGSweak>dMaf1RNAi	-			99	0	1	ElavGSweak>dMaf1RNAi;Pbp95RNAi	-
	102	0	1	ElavGS>Maf1RNAi;Polr3ARNAi	-			99	0	1	ElavGSweak>dMaf1RNAi;GTF3C3RNAi	-			79	0	1	ElavGSweak>dMaf1RNAi	-			99	0	1	ElavGSweak>dMaf1RNAi;Pbp95RNAi	-
	102	0	1	ElavGS>Maf1RNAi;Polr3ARNAi	-			99	0	1	ElavGSweak>dMaf1RNAi;GTF3C3RNAi	-			79	0	1	ElavGSweak>dMaf1RNAi	-			99	0	1	ElavGSweak>dMaf1RNAi;Pbp95RNAi	-
	102	0	1	ElavGS>Maf1RNAi;Polr3ARNAi	-			99	0	1	ElavGSweak>dMaf1RNAi;GTF3C3RNAi	-			79	0	1	ElavGSweak>dMaf1RNAi	-			99	0	1	ElavGSweak>dMaf1RNAi;Pbp95RNAi	-
	102	0	1	ElavGS>Maf1RNAi;Polr3ARNAi	-			99	0	1	ElavGSweak>dMaf1RNAi;GTF3C3RNAi	-			79	0	1	ElavGSweak>dMaf1RNAi	-			99	0	1	ElavGSweak>dMaf1RNAi;Pbp95RNAi	-
	102	0	1	ElavGS>Maf1RNAi;Polr3ARNAi	-			99	0	1	ElavGSweak>dMaf1RNAi;GTF3C3RNAi	-			79	0	1	ElavGSweak>dMaf1RNAi	-			99	0	1	ElavGSweak>dMaf1RNAi;Pbp95RNAi	-
	102	0	1	ElavGS>Maf1RNAi;Polr3ARNAi	-			99	0	1	ElavGSweak>dMaf1RNAi;GTF3C3RNAi	-			79	0	1	ElavGSweak>dMaf1RNAi	-			99	0	1	ElavGSweak>dMaf1RNAi;Pbp95RNAi	-
	102	0	1	ElavGS>Maf1RNAi;Polr3ARNAi	-			99	0	1	ElavGSweak>dMaf1RNAi;GTF3C3RNAi	-			79	0	1	ElavGSweak>dMaf1RNAi	-			99	0	1	ElavGSweak>dMaf1RNAi;Pbp95RNAi	-
	102	0	1	ElavGS>Maf1RNAi;Polr3ARNAi	-			99	0	1	ElavGSweak>dMaf1RNAi;GTF3C3RNAi	-			79	0	1	ElavGSweak>dMaf1RNAi	-			99	0	1	ElavGSweak>dMaf1RNAi;Pbp95RNAi	-
	102	0	1	ElavGS>Maf1RNAi;Polr3ARNAi	-			99	0	1	ElavGSweak>dMaf1RNAi;GTF3C3RNAi	-			79	0	1	ElavGSweak>dMaf1RNAi	-			99	0	1	ElavGSweak>dMaf1RNAi;Pbp95RNAi	-
	102	0	1	ElavGS>Maf1RNAi;Polr3ARNAi	-			99	0	1	ElavGSweak>dMaf1RNAi;GTF3C3RNAi	-			79	0	1	ElavGSweak>dMaf1RNAi	-			99	0	1	ElavGSweak>dMaf1RNAi;Pbp95RNAi	-
	102	0	1	ElavGS>Maf1RNAi;Polr3ARNAi	-			99	0	1	ElavGSweak>dMaf1RNAi;GTF3C3RNAi	-			79	0	1	ElavGSweak>dMaf1RNAi	-			99	0	1	ElavGSweak>dMaf1RNAi;Pbp95RNAi	-
	102	0	1	ElavGS>Maf1RNAi;Polr3ARNAi	-			99	0	1	ElavGSweak>dMaf1RNAi;GTF3C3RNAi	-			79	0	1	ElavGSweak>dMaf1RNAi	-			99	0	1	ElavGSweak>dMaf1RNAi;Pbp95RNAi	-
	2.2916666666666665	0	0	ElavGS>Maf1RNAi	-			5.291666666666667	0	0	ElavGSweak>dMaf1RNAi	-			2.2916666666666665	0	0	ElavGSweak>dMaf1RNAi;GTF3ARNAi	-			5.291666666666667	0	0	ElavGSweak>dMaf1RNAi	-
	4.0541666666666671	0	0	ElavGS>Maf1RNAi	-			7.0541666666666671	0	0	ElavGSweak>dMaf1RNAi	-			4.0541666666666671	0	0	ElavGSweak>dMaf1RNAi;GTF3ARNAi	-			7.0541666666666671	0	0	ElavGSweak>dMaf1RNAi	-
	6.1409722222222225	0	0	ElavGS>Maf1RNAi	-			9.1409722222222225	0	0	ElavGSweak>dMaf1RNAi	-			7.1409722222222225	0	0	ElavGSweak>dMaf1RNAi;GTF3ARNAi	-			9.1409722222222225	0	0	ElavGSweak>dMaf1RNAi	-
	9.1527777777777786	0	0	ElavGS>Maf1RNAi	-			12.152777777777779	0	0	ElavGSweak>dMaf1RNAi	-			9.1527777777777786	0	0	ElavGSweak>dMaf1RNAi;GTF3ARNAi	-			12.152777777777779	0	0	ElavGSweak>dMaf1RNAi	-
	11.019444444444446	0	0	ElavGS>Maf1RNAi	-			14.019444444444446	0	0	ElavGSweak>dMaf1RNAi	-			11.019444444444446	0	0	ElavGSweak>dMaf1RNAi;GTF3ARNAi	-			14.019444444444446	0	0	ElavGSweak>dMaf1RNAi	-
	13.000000000000002	0	0	ElavGS>Maf1RNAi	-			16	0	0	ElavGSweak>dMaf1RNAi	-			14.000000000000002	1	0	ElavGSweak>dMaf1RNAi;GTF3ARNAi	-			16	0	0	ElavGSweak>dMaf1RNAi	-
	16	0	0	ElavGS>Maf1RNAi	-			19	0	0	ElavGSweak>dMaf1RNAi	-			16	0	0	ElavGSweak>dMaf1RNAi;GTF3ARNAi	-			19	0	0	ElavGSweak>dMaf1RNAi	-
	18	1	0	ElavGS>Maf1RNAi	-			21	0	0	ElavGSweak>dMaf1RNAi	-			18	0	0	ElavGSweak>dMaf1RNAi;GTF3ARNAi	-			21	0	0	ElavGSweak>dMaf1RNAi	-
	20	0	0	ElavGS>Maf1RNAi	-			23	0	0	ElavGSweak>dMaf1RNAi	-			21	0	0	ElavGSweak>dMaf1RNAi;GTF3ARNAi	-			23	0	0	ElavGSweak>dMaf1RNAi	-
	23	0	0	ElavGS>Maf1RNAi	-			26	0	0	ElavGSweak>dMaf1RNAi	-			23	0	0	ElavGSweak>dMaf1RNAi;GTF3ARNAi	-			26	0	0	ElavGSweak>dMaf1RNAi	-
	25	0	0	ElavGS>Maf1RNAi	-			28	0	0	ElavGSweak>dMaf1RNAi	-			25	0	0	ElavGSweak>dMaf1RNAi;GTF3ARNAi	-			28	0	0	ElavGSweak>dMaf1RNAi	-
	27	0	0	ElavGS>Maf1RNAi	-			30	0	0	ElavGSweak>dMaf1RNAi	-			28	0	0	ElavGSweak>dMaf1RNAi;GTF3ARNAi	-			30	0	0	ElavGSweak>dMaf1RNAi	-
	30	2	0	ElavGS>Maf1RNAi	-			33	2	0	ElavGSweak>dMaf1RNAi	-			30	2	0	ElavGSweak>dMaf1RNAi;GTF3ARNAi	-			33	2	0	ElavGSweak>dMaf1RNAi	-
	32	0	0	ElavGS>Maf1RNAi	-			35	0	0	ElavGSweak>dMaf1RNAi	-			32	1	0	ElavGSweak>dMaf1RNAi;GTF3ARNAi	-			35	0	0	ElavGSweak>dMaf1RNAi	-
	34	1	0	ElavGS>Maf1RNAi	-			37	0	0	ElavGSweak>dMaf1RNAi	-			35	3	0	ElavGSweak>dMaf1RNAi;GTF3ARNAi	-			37	0	0	ElavGSweak>dMaf1RNAi	-
	37	0	0	ElavGS>Maf1RNAi	-			40	0	0	ElavGSweak>dMaf1RNAi	-			37	1	0	ElavGSweak>dMaf1RNAi;GTF3ARNAi	-			40	0	0	ElavGSweak>dMaf1RNAi	-
	39	0	0	ElavGS>Maf1RNAi	-			42	0	0	ElavGSweak>dMaf1RNAi	-			39	2	0	ElavGSweak>dMaf1RNAi;GTF3ARNAi	-			42	0	0	ElavGSweak>dMaf1RNAi	-
	41	0	0	ElavGS>Maf1RNAi	-			44	2	0	ElavGSweak>dMaf1RNAi	-			42	3	0	ElavGSweak>dMaf1RNAi;GTF3ARNAi	-			44	2	0	ElavGSweak>dMaf1RNAi	-
	44	1	0	ElavGS>Maf1RNAi	-			47	1	0	ElavGSweak>dMaf1RNAi	-			44	10	0	ElavGSweak>dMaf1RNAi;GTF3ARNAi	-			47	1	0	ElavGSweak>dMaf1RNAi	-
	46	0	0	ElavGS>Maf1RNAi	-			49	1	0	ElavGSweak>dMaf1RNAi	-			46	4	0	ElavGSweak>dMaf1RNAi;GTF3ARNAi	-			49	1	0	ElavGSweak>dMaf1RNAi	-
	49	0	0	ElavGS>Maf1RNAi	-			51	7	0	ElavGSweak>dMaf1RNAi	-			49	8	0	ElavGSweak>dMaf1RNAi;GTF3ARNAi	-			51	7	0	ElavGSweak>dMaf1RNAi	-
	51	0	0	ElavGS>Maf1RNAi	-			54	8	0	ElavGSweak>dMaf1RNAi	-			51	1	0	ElavGSweak>dMaf1RNAi;GTF3ARNAi	-			54	8	0	ElavGSweak>dMaf1RNAi	-
	53	0	0	ElavGS>Maf1RNAi	-			56	4	0	ElavGSweak>dMaf1RNAi	-			53	9	0	ElavGSweak>dMaf1RNAi;GTF3ARNAi	-			56	4	0	ElavGSweak>dMaf1RNAi	-
	56	0	0	ElavGS>Maf1RNAi	-			58	8	0	ElavGSweak>dMaf1RNAi	-			55	18	0	ElavGSweak>dMaf1RNAi;GTF3ARNAi	-			58	8	0	ElavGSweak>dMaf1RNAi	-
	58	2	0	ElavGS>Maf1RNAi	-			61	11	0	ElavGSweak>dMaf1RNAi	-			58	10	0	ElavGSweak>dMaf1RNAi;GTF3ARNAi	-			61	11	0	ElavGSweak>dMaf1RNAi	-
	60	0	0	ElavGS>Maf1RNAi	-			63	4	0	ElavGSweak>dMaf1RNAi	-			60	11	0	ElavGSweak>dMaf1RNAi;GTF3ARNAi	-			63	4	0	ElavGSweak>dMaf1RNAi	-
	63	0	0	ElavGS>Maf1RNAi	-			65	3	0	ElavGSweak>dMaf1RNAi	-			63	18	0	ElavGSweak>dMaf1RNAi;GTF3ARNAi	-			65	3	0	ElavGSweak>dMaf1RNAi	-
	65	0	0	ElavGS>Maf1RNAi	-			68	14	0	ElavGSweak>dMaf1RNAi	-			65	2	0	ElavGSweak>dMaf1RNAi;GTF3ARNAi	-			68	14	0	ElavGSweak>dMaf1RNAi	-
	67	0	0	ElavGS>Maf1RNAi	-			70	13	0	ElavGSweak>dMaf1RNAi	-			68	15	0	ElavGSweak>dMaf1RNAi;GTF3ARNAi	-			70	13	0	ElavGSweak>dMaf1RNAi	-
	70	3	0	ElavGS>Maf1RNAi	-			73	14	0	ElavGSweak>dMaf1RNAi	-			70	14	0	ElavGSweak>dMaf1RNAi;GTF3ARNAi	-			73	14	0	ElavGSweak>dMaf1RNAi	-
	73	5	0	ElavGS>Maf1RNAi	-			75	5	0	ElavGSweak>dMaf1RNAi	-			72	5	0	ElavGSweak>dMaf1RNAi;GTF3ARNAi	-			75	5	0	ElavGSweak>dMaf1RNAi	-
	74	2	0	ElavGS>Maf1RNAi	-			77	11	0	ElavGSweak>dMaf1RNAi	-			74	3	0	ElavGSweak>dMaf1RNAi;GTF3ARNAi	-			77	11	0	ElavGSweak>dMaf1RNAi	-
	76	3	0	ElavGS>Maf1RNAi	-			79	7	0	ElavGSweak>dMaf1RNAi	-			77	3	0	ElavGSweak>dMaf1RNAi;GTF3ARNAi	-			79	7	0	ElavGSweak>dMaf1RNAi	-
	79	14	0	ElavGS>Maf1RNAi	-			82	8	0	ElavGSweak>dMaf1RNAi	-			79	0	0	ElavGSweak>dMaf1RNAi;GTF3ARNAi	-			82	8	0	ElavGSweak>dMaf1RNAi	-
	81	13	0	ElavGS>Maf1RNAi	-			84	8	0	ElavGSweak>dMaf1RNAi	-			79	0	0	ElavGSweak>dMaf1RNAi;GTF3ARNAi	-			84	8	0	ElavGSweak>dMaf1RNAi	-
	83	17	0	ElavGS>Maf1RNAi	-			86	2	0	ElavGSweak>dMaf1RNAi	-			79	0	0	ElavGSweak>dMaf1RNAi;GTF3ARNAi	-			86	2	0	ElavGSweak>dMaf1RNAi	-
	86	19	0	ElavGS>Maf1RNAi	-			89	4	0	ElavGSweak>dMaf1RNAi	-			79	0	0	ElavGSweak>dMaf1RNAi;GTF3ARNAi	-			89	4	0	ElavGSweak>dMaf1RNAi	-
	88	16	0	ElavGS>Maf1RNAi	-			91	9	0	ElavGSweak>dMaf1RNAi	-			79	0	0	ElavGSweak>dMaf1RNAi;GTF3ARNAi	-			91	9	0	ElavGSweak>dMaf1RNAi	-
	90	11	0	ElavGS>Maf1RNAi	-			93	2	0	ElavGSweak>dMaf1RNAi	-			79	0	0	ElavGSweak>dMaf1RNAi;GTF3ARNAi	-			93	2	0	ElavGSweak>dMaf1RNAi	-
	93	11	0	ElavGS>Maf1RNAi	-			96	3	0	ElavGSweak>dMaf1RNAi	-			79	0	0	ElavGSweak>dMaf1RNAi;GTF3ARNAi	-			96	3	0	ElavGSweak>dMaf1RNAi	-
	95	5	0	ElavGS>Maf1RNAi	-			99	0	0	ElavGSweak>dMaf1RNAi	-			79	0	0	ElavGSweak>dMaf1RNAi;GTF3ARNAi	-			99	0	0	ElavGSweak>dMaf1RNAi	-
	97	4	0	ElavGS>Maf1RNAi	-			99	0	0	ElavGSweak>dMaf1RNAi	-			79	0	0	ElavGSweak>dMaf1RNAi;GTF3ARNAi	-			99	0	0	ElavGSweak>dMaf1RNAi	-
	100	4	0	ElavGS>Maf1RNAi	-			99	0	0	ElavGSweak>dMaf1RNAi	-			79	0	0	ElavGSweak>dMaf1RNAi;GTF3ARNAi	-			99	0	0	ElavGSweak>dMaf1RNAi	-
	102	0	0	ElavGS>Maf1RNAi	-			99	0	0	ElavGSweak>dMaf1RNAi	-			79	0	0	ElavGSweak>dMaf1RNAi;GTF3ARNAi	-			99	0	0	ElavGSweak>dMaf1RNAi	-
	102	0	0	ElavGS>Maf1RNAi	-			99	0	0	ElavGSweak>dMaf1RNAi	-			79	0	0	ElavGSweak>dMaf1RNAi;GTF3ARNAi	-			99	0	0	ElavGSweak>dMaf1RNAi	-
	102	0	0	ElavGS>Maf1RNAi	-			99	0	0	ElavGSweak>dMaf1RNAi	-			79	0	0	ElavGSweak>dMaf1RNAi;GTF3ARNAi	-			99	0	0	ElavGSweak>dMaf1RNAi	-
	102	0	0	ElavGS>Maf1RNAi	-			99	0	0	ElavGSweak>dMaf1RNAi	-			79	0	0	ElavGSweak>dMaf1RNAi;GTF3ARNAi	-			99	0	0	ElavGSweak>dMaf1RNAi	-
	102	0	0	ElavGS>Maf1RNAi	-			99	0	0	ElavGSweak>dMaf1RNAi	-			79	0	0	ElavGSweak>dMaf1RNAi;GTF3ARNAi	-			99	0	0	ElavGSweak>dMaf1RNAi	-
	102	0	0	ElavGS>Maf1RNAi	-			99	0	0	ElavGSweak>dMaf1RNAi	-			79	0	0	ElavGSweak>dMaf1RNAi;GTF3ARNAi	-			99	0	0	ElavGSweak>dMaf1RNAi	-
	102	0	0	ElavGS>Maf1RNAi	-			99	0	0	ElavGSweak>dMaf1RNAi	-			79	0	0	ElavGSweak>dMaf1RNAi;GTF3ARNAi	-			99	0	0	ElavGSweak>dMaf1RNAi	-
	102	0	0	ElavGS>Maf1RNAi	-			99	0	0	ElavGSweak>dMaf1RNAi	-			79	0	0	ElavGSweak>dMaf1RNAi;GTF3ARNAi	-			99	0	0	ElavGSweak>dMaf1RNAi	-
	102	0	0	ElavGS>Maf1RNAi	-			99	0	0	ElavGSweak>dMaf1RNAi	-			79	0	0	ElavGSweak>dMaf1RNAi;GTF3ARNAi	-			99	0	0	ElavGSweak>dMaf1RNAi	-
	102	0	0	ElavGS>Maf1RNAi	-			99	0	0	ElavGSweak>dMaf1RNAi	-			79	0	0	ElavGSweak>dMaf1RNAi;GTF3ARNAi	-			99	0	0	ElavGSweak>dMaf1RNAi	-
	102	0	0	ElavGS>Maf1RNAi	-			99	0	0	ElavGSweak>dMaf1RNAi	-			79	0	0	ElavGSweak>dMaf1RNAi;GTF3ARNAi	-			99	0	0	ElavGSweak>dMaf1RNAi	-
	102	0	0	ElavGS>Maf1RNAi	-			99	0	0	ElavGSweak>dMaf1RNAi	-			79	0	0	ElavGSweak>dMaf1RNAi;GTF3ARNAi	-			99	0	0	ElavGSweak>dMaf1RNAi	-
	102	0	0	ElavGS>Maf1RNAi	-			99	0	0	ElavGSweak>dMaf1RNAi	-			79	0	0	ElavGSweak>dMaf1RNAi;GTF3ARNAi	-			99	0	0	ElavGSweak>dMaf1RNAi	-
	102	0	0	ElavGS>Maf1RNAi	-			99	0	0	ElavGSweak>dMaf1RNAi	-			79	0	0	ElavGSweak>dMaf1RNAi;GTF3ARNAi	-			99	0	0	ElavGSweak>dMaf1RNAi	-
	102	0	0	ElavGS>Maf1RNAi	-			99	0	0	ElavGSweak>dMaf1RNAi	-			79	0	0	ElavGSweak>dMaf1RNAi;GTF3ARNAi	-			99	0	0	ElavGSweak>dMaf1RNAi	-
	102	0	0	ElavGS>Maf1RNAi	-			99	0	0	ElavGSweak>dMaf1RNAi	-			79	0	0	ElavGSweak>dMaf1RNAi;GTF3ARNAi	-			99	0	0	ElavGSweak>dMaf1RNAi	-
	102	0	0	ElavGS>Maf1RNAi	-			99	0	0	ElavGSweak>dMaf1RNAi	-			79	0	0	ElavGSweak>dMaf1RNAi;GTF3ARNAi	-			99	0	0	ElavGSweak>dMaf1RNAi	-
	102	0	0	ElavGS>Maf1RNAi	-			99	0	0	ElavGSweak>dMaf1RNAi	-			79	0	0	ElavGSweak>dMaf1RNAi;GTF3ARNAi	-			99	0	0	ElavGSweak>dMaf1RNAi	-
	102	0	0	ElavGS>Maf1RNAi	-			99	0	0	ElavGSweak>dMaf1RNAi	-			79	0	0	ElavGSweak>dMaf1RNAi;GTF3ARNAi	-			99	0	0	ElavGSweak>dMaf1RNAi	-
	102	0	0	ElavGS>Maf1RNAi	-			99	0	0	ElavGSweak>dMaf1RNAi	-			79	0	0	ElavGSweak>dMaf1RNAi;GTF3ARNAi	-			99	0	0	ElavGSweak>dMaf1RNAi	-
	102	0	0	ElavGS>Maf1RNAi	-			99	0	0	ElavGSweak>dMaf1RNAi	-			79	0	0	ElavGSweak>dMaf1RNAi;GTF3ARNAi	-			99	0	0	ElavGSweak>dMaf1RNAi	-
	102	0	0	ElavGS>Maf1RNAi	-			99	0	0	ElavGSweak>dMaf1RNAi	-			79	0	0	ElavGSweak>dMaf1RNAi;GTF3ARNAi	-			99	0	0	ElavGSweak>dMaf1RNAi	-
	102	0	0	ElavGS>Maf1RNAi	-			99	0	0	ElavGSweak>dMaf1RNAi	-			79	0	0	ElavGSweak>dMaf1RNAi;GTF3ARNAi	-			99	0	0	ElavGSweak>dMaf1RNAi	-
	102	0	0	ElavGS>Maf1RNAi	-			99	0	0	ElavGSweak>dMaf1RNAi	-			79	0	0	ElavGSweak>dMaf1RNAi;GTF3ARNAi	-			99	0	0	ElavGSweak>dMaf1RNAi	-
	102	0	0	ElavGS>Maf1RNAi	-			99	0	0	ElavGSweak>dMaf1RNAi	-			79	0	0	ElavGSweak>dMaf1RNAi;GTF3ARNAi	-			99	0	0	ElavGSweak>dMaf1RNAi	-
	102	0	0	ElavGS>Maf1RNAi	-			99	0	0	ElavGSweak>dMaf1RNAi	-			79	0	0	ElavGSweak>dMaf1RNAi;GTF3ARNAi	-			99	0	0	ElavGSweak>dMaf1RNAi	-
	102	0	0	ElavGS>Maf1RNAi	-			99	0	0	ElavGSweak>dMaf1RNAi	-			79	0	0	ElavGSweak>dMaf1RNAi;GTF3ARNAi	-			99	0	0	ElavGSweak>dMaf1RNAi	-
	102	0	0	ElavGS>Maf1RNAi	-			99	0	0	ElavGSweak>dMaf1RNAi	-			79	0	0	ElavGSweak>dMaf1RNAi;GTF3ARNAi	-			99	0	0	ElavGSweak>dMaf1RNAi	-
	102	0	0	ElavGS>Maf1RNAi	-			99	0	0	ElavGSweak>dMaf1RNAi	-			79	0	0	ElavGSweak>dMaf1RNAi;GTF3ARNAi	-			99	0	0	ElavGSweak>dMaf1RNAi	-
	102	0	0	ElavGS>Maf1RNAi	-			99	0	0	ElavGSweak>dMaf1RNAi	-			79	0	0	ElavGSweak>dMaf1RNAi;GTF3ARNAi	-			99	0	0	ElavGSweak>dMaf1RNAi	-
	102	0	0	ElavGS>Maf1RNAi	-			99	0	0	ElavGSweak>dMaf1RNAi	-			79	0	0	ElavGSweak>dMaf1RNAi;GTF3ARNAi	-			99	0	0	ElavGSweak>dMaf1RNAi	-
	102	0	0	ElavGS>Maf1RNAi	-			99	0	0	ElavGSweak>dMaf1RNAi	-			79	0	0	ElavGSweak>dMaf1RNAi;GTF3ARNAi	-			99	0	0	ElavGSweak>dMaf1RNAi	-
	2.2916666666666665	0	1	ElavGS>Maf1RNAi	-			5.291666666666667	0	1	ElavGSweak>dMaf1RNAi	-			2.2916666666666665	0	1	ElavGSweak>dMaf1RNAi;GTF3ARNAi	-			5.291666666666667	0	1	ElavGSweak>dMaf1RNAi	-
	4.0541666666666671	0	1	ElavGS>Maf1RNAi	-			7.0541666666666671	0	1	ElavGSweak>dMaf1RNAi	-			4.0541666666666671	0	1	ElavGSweak>dMaf1RNAi;GTF3ARNAi	-			7.0541666666666671	0	1	ElavGSweak>dMaf1RNAi	-
	6.1409722222222225	0	1	ElavGS>Maf1RNAi	-			9.1409722222222225	0	1	ElavGSweak>dMaf1RNAi	-			7.1409722222222225	0	1	ElavGSweak>dMaf1RNAi;GTF3ARNAi	-			9.1409722222222225	0	1	ElavGSweak>dMaf1RNAi	-
	9.1527777777777786	0	1	ElavGS>Maf1RNAi	-			12.152777777777779	0	1	ElavGSweak>dMaf1RNAi	-			9.1527777777777786	0	1	ElavGSweak>dMaf1RNAi;GTF3ARNAi	-			12.152777777777779	0	1	ElavGSweak>dMaf1RNAi	-
	11.019444444444446	0	1	ElavGS>Maf1RNAi	-			14.019444444444446	0	1	ElavGSweak>dMaf1RNAi	-			11.019444444444446	0	1	ElavGSweak>dMaf1RNAi;GTF3ARNAi	-			14.019444444444446	0	1	ElavGSweak>dMaf1RNAi	-
	13.000000000000002	0	1	ElavGS>Maf1RNAi	-			16	0	1	ElavGSweak>dMaf1RNAi	-			14.000000000000002	0	1	ElavGSweak>dMaf1RNAi;GTF3ARNAi	-			16	0	1	ElavGSweak>dMaf1RNAi	-
	16	0	1	ElavGS>Maf1RNAi	-			19	0	1	ElavGSweak>dMaf1RNAi	-			16	0	1	ElavGSweak>dMaf1RNAi;GTF3ARNAi	-			19	0	1	ElavGSweak>dMaf1RNAi	-
	18	0	1	ElavGS>Maf1RNAi	-			21	0	1	ElavGSweak>dMaf1RNAi	-			18	0	1	ElavGSweak>dMaf1RNAi;GTF3ARNAi	-			21	0	1	ElavGSweak>dMaf1RNAi	-
	20	0	1	ElavGS>Maf1RNAi	-			23	0	1	ElavGSweak>dMaf1RNAi	-			21	0	1	ElavGSweak>dMaf1RNAi;GTF3ARNAi	-			23	0	1	ElavGSweak>dMaf1RNAi	-
	23	0	1	ElavGS>Maf1RNAi	-			26	0	1	ElavGSweak>dMaf1RNAi	-			23	0	1	ElavGSweak>dMaf1RNAi;GTF3ARNAi	-			26	0	1	ElavGSweak>dMaf1RNAi	-
	25	0	1	ElavGS>Maf1RNAi	-			28	0	1	ElavGSweak>dMaf1RNAi	-			25	1	1	ElavGSweak>dMaf1RNAi;GTF3ARNAi	-			28	0	1	ElavGSweak>dMaf1RNAi	-
	27	0	1	ElavGS>Maf1RNAi	-			30	0	1	ElavGSweak>dMaf1RNAi	-			28	1	1	ElavGSweak>dMaf1RNAi;GTF3ARNAi	-			30	0	1	ElavGSweak>dMaf1RNAi	-
	30	0	1	ElavGS>Maf1RNAi	-			33	0	1	ElavGSweak>dMaf1RNAi	-			30	0	1	ElavGSweak>dMaf1RNAi;GTF3ARNAi	-			33	0	1	ElavGSweak>dMaf1RNAi	-
	32	0	1	ElavGS>Maf1RNAi	-			35	0	1	ElavGSweak>dMaf1RNAi	-			32	0	1	ElavGSweak>dMaf1RNAi;GTF3ARNAi	-			35	0	1	ElavGSweak>dMaf1RNAi	-
	34	0	1	ElavGS>Maf1RNAi	-			37	0	1	ElavGSweak>dMaf1RNAi	-			35	0	1	ElavGSweak>dMaf1RNAi;GTF3ARNAi	-			37	0	1	ElavGSweak>dMaf1RNAi	-
	37	0	1	ElavGS>Maf1RNAi	-			40	0	1	ElavGSweak>dMaf1RNAi	-			37	0	1	ElavGSweak>dMaf1RNAi;GTF3ARNAi	-			40	0	1	ElavGSweak>dMaf1RNAi	-
	39	0	1	ElavGS>Maf1RNAi	-			42	0	1	ElavGSweak>dMaf1RNAi	-			39	0	1	ElavGSweak>dMaf1RNAi;GTF3ARNAi	-			42	0	1	ElavGSweak>dMaf1RNAi	-
	41	0	1	ElavGS>Maf1RNAi	-			44	0	1	ElavGSweak>dMaf1RNAi	-			42	0	1	ElavGSweak>dMaf1RNAi;GTF3ARNAi	-			44	0	1	ElavGSweak>dMaf1RNAi	-
	44	0	1	ElavGS>Maf1RNAi	-			47	0	1	ElavGSweak>dMaf1RNAi	-			44	0	1	ElavGSweak>dMaf1RNAi;GTF3ARNAi	-			47	0	1	ElavGSweak>dMaf1RNAi	-
	46	0	1	ElavGS>Maf1RNAi	-			49	0	1	ElavGSweak>dMaf1RNAi	-			46	0	1	ElavGSweak>dMaf1RNAi;GTF3ARNAi	-			49	0	1	ElavGSweak>dMaf1RNAi	-
	49	0	1	ElavGS>Maf1RNAi	-			51	0	1	ElavGSweak>dMaf1RNAi	-			49	0	1	ElavGSweak>dMaf1RNAi;GTF3ARNAi	-			51	0	1	ElavGSweak>dMaf1RNAi	-
	51	0	1	ElavGS>Maf1RNAi	-			54	0	1	ElavGSweak>dMaf1RNAi	-			51	0	1	ElavGSweak>dMaf1RNAi;GTF3ARNAi	-			54	0	1	ElavGSweak>dMaf1RNAi	-
	53	0	1	ElavGS>Maf1RNAi	-			56	0	1	ElavGSweak>dMaf1RNAi	-			53	0	1	ElavGSweak>dMaf1RNAi;GTF3ARNAi	-			56	0	1	ElavGSweak>dMaf1RNAi	-
	56	0	1	ElavGS>Maf1RNAi	-			58	0	1	ElavGSweak>dMaf1RNAi	-			55	0	1	ElavGSweak>dMaf1RNAi;GTF3ARNAi	-			58	0	1	ElavGSweak>dMaf1RNAi	-
	58	0	1	ElavGS>Maf1RNAi	-			61	0	1	ElavGSweak>dMaf1RNAi	-			58	0	1	ElavGSweak>dMaf1RNAi;GTF3ARNAi	-			61	0	1	ElavGSweak>dMaf1RNAi	-
	60	0	1	ElavGS>Maf1RNAi	-			63	0	1	ElavGSweak>dMaf1RNAi	-			60	0	1	ElavGSweak>dMaf1RNAi;GTF3ARNAi	-			63	0	1	ElavGSweak>dMaf1RNAi	-
	63	0	1	ElavGS>Maf1RNAi	-			65	0	1	ElavGSweak>dMaf1RNAi	-			63	3	1	ElavGSweak>dMaf1RNAi;GTF3ARNAi	-			65	0	1	ElavGSweak>dMaf1RNAi	-
	65	0	1	ElavGS>Maf1RNAi	-			68	0	1	ElavGSweak>dMaf1RNAi	-			65	0	1	ElavGSweak>dMaf1RNAi;GTF3ARNAi	-			68	0	1	ElavGSweak>dMaf1RNAi	-
	67	0	1	ElavGS>Maf1RNAi	-			70	0	1	ElavGSweak>dMaf1RNAi	-			68	0	1	ElavGSweak>dMaf1RNAi;GTF3ARNAi	-			70	0	1	ElavGSweak>dMaf1RNAi	-
	70	0	1	ElavGS>Maf1RNAi	-			73	1	1	ElavGSweak>dMaf1RNAi	-			70	0	1	ElavGSweak>dMaf1RNAi;GTF3ARNAi	-			73	1	1	ElavGSweak>dMaf1RNAi	-
	73	0	1	ElavGS>Maf1RNAi	-			75	0	1	ElavGSweak>dMaf1RNAi	-			72	0	1	ElavGSweak>dMaf1RNAi;GTF3ARNAi	-			75	0	1	ElavGSweak>dMaf1RNAi	-
	74	0	1	ElavGS>Maf1RNAi	-			77	0	1	ElavGSweak>dMaf1RNAi	-			74	0	1	ElavGSweak>dMaf1RNAi;GTF3ARNAi	-			77	0	1	ElavGSweak>dMaf1RNAi	-
	76	0	1	ElavGS>Maf1RNAi	-			79	0	1	ElavGSweak>dMaf1RNAi	-			77	0	1	ElavGSweak>dMaf1RNAi;GTF3ARNAi	-			79	0	1	ElavGSweak>dMaf1RNAi	-
	79	0	1	ElavGS>Maf1RNAi	-			82	0	1	ElavGSweak>dMaf1RNAi	-			79	0	1	ElavGSweak>dMaf1RNAi;GTF3ARNAi	-			82	0	1	ElavGSweak>dMaf1RNAi	-
	81	0	1	ElavGS>Maf1RNAi	-			84	0	1	ElavGSweak>dMaf1RNAi	-			79	0	1	ElavGSweak>dMaf1RNAi;GTF3ARNAi	-			84	0	1	ElavGSweak>dMaf1RNAi	-
	83	0	1	ElavGS>Maf1RNAi	-			86	0	1	ElavGSweak>dMaf1RNAi	-			79	0	1	ElavGSweak>dMaf1RNAi;GTF3ARNAi	-			86	0	1	ElavGSweak>dMaf1RNAi	-
	86	2	1	ElavGS>Maf1RNAi	-			89	0	1	ElavGSweak>dMaf1RNAi	-			79	0	1	ElavGSweak>dMaf1RNAi;GTF3ARNAi	-			89	0	1	ElavGSweak>dMaf1RNAi	-
	88	0	1	ElavGS>Maf1RNAi	-			91	0	1	ElavGSweak>dMaf1RNAi	-			79	0	1	ElavGSweak>dMaf1RNAi;GTF3ARNAi	-			91	0	1	ElavGSweak>dMaf1RNAi	-
	90	0	1	ElavGS>Maf1RNAi	-			93	0	1	ElavGSweak>dMaf1RNAi	-			79	0	1	ElavGSweak>dMaf1RNAi;GTF3ARNAi	-			93	0	1	ElavGSweak>dMaf1RNAi	-
	93	0	1	ElavGS>Maf1RNAi	-			96	0	1	ElavGSweak>dMaf1RNAi	-			79	0	1	ElavGSweak>dMaf1RNAi;GTF3ARNAi	-			96	0	1	ElavGSweak>dMaf1RNAi	-
	95	0	1	ElavGS>Maf1RNAi	-			99	0	1	ElavGSweak>dMaf1RNAi	-			79	0	1	ElavGSweak>dMaf1RNAi;GTF3ARNAi	-			99	0	1	ElavGSweak>dMaf1RNAi	-
	97	0	1	ElavGS>Maf1RNAi	-			99	0	1	ElavGSweak>dMaf1RNAi	-			79	0	1	ElavGSweak>dMaf1RNAi;GTF3ARNAi	-			99	0	1	ElavGSweak>dMaf1RNAi	-
	100	0	1	ElavGS>Maf1RNAi	-			99	0	1	ElavGSweak>dMaf1RNAi	-			79	0	1	ElavGSweak>dMaf1RNAi;GTF3ARNAi	-			99	0	1	ElavGSweak>dMaf1RNAi	-
	102	0	1	ElavGS>Maf1RNAi	-			99	0	1	ElavGSweak>dMaf1RNAi	-			79	0	1	ElavGSweak>dMaf1RNAi;GTF3ARNAi	-			99	0	1	ElavGSweak>dMaf1RNAi	-
	102	0	1	ElavGS>Maf1RNAi	-			99	0	1	ElavGSweak>dMaf1RNAi	-			79	0	1	ElavGSweak>dMaf1RNAi;GTF3ARNAi	-			99	0	1	ElavGSweak>dMaf1RNAi	-
	102	0	1	ElavGS>Maf1RNAi	-			99	0	1	ElavGSweak>dMaf1RNAi	-			79	0	1	ElavGSweak>dMaf1RNAi;GTF3ARNAi	-			99	0	1	ElavGSweak>dMaf1RNAi	-
	102	0	1	ElavGS>Maf1RNAi	-			99	0	1	ElavGSweak>dMaf1RNAi	-			79	0	1	ElavGSweak>dMaf1RNAi;GTF3ARNAi	-			99	0	1	ElavGSweak>dMaf1RNAi	-
	102	0	1	ElavGS>Maf1RNAi	-			99	0	1	ElavGSweak>dMaf1RNAi	-			79	0	1	ElavGSweak>dMaf1RNAi;GTF3ARNAi	-			99	0	1	ElavGSweak>dMaf1RNAi	-
	102	0	1	ElavGS>Maf1RNAi	-			99	0	1	ElavGSweak>dMaf1RNAi	-			79	0	1	ElavGSweak>dMaf1RNAi;GTF3ARNAi	-			99	0	1	ElavGSweak>dMaf1RNAi	-
	102	0	1	ElavGS>Maf1RNAi	-			99	0	1	ElavGSweak>dMaf1RNAi	-			79	0	1	ElavGSweak>dMaf1RNAi;GTF3ARNAi	-			99	0	1	ElavGSweak>dMaf1RNAi	-
	102	0	1	ElavGS>Maf1RNAi	-			99	0	1	ElavGSweak>dMaf1RNAi	-			79	0	1	ElavGSweak>dMaf1RNAi;GTF3ARNAi	-			99	0	1	ElavGSweak>dMaf1RNAi	-
	102	0	1	ElavGS>Maf1RNAi	-			99	0	1	ElavGSweak>dMaf1RNAi	-			79	0	1	ElavGSweak>dMaf1RNAi;GTF3ARNAi	-			99	0	1	ElavGSweak>dMaf1RNAi	-
	102	0	1	ElavGS>Maf1RNAi	-			99	0	1	ElavGSweak>dMaf1RNAi	-			79	0	1	ElavGSweak>dMaf1RNAi;GTF3ARNAi	-			99	0	1	ElavGSweak>dMaf1RNAi	-
	102	0	1	ElavGS>Maf1RNAi	-			99	0	1	ElavGSweak>dMaf1RNAi	-			79	0	1	ElavGSweak>dMaf1RNAi;GTF3ARNAi	-			99	0	1	ElavGSweak>dMaf1RNAi	-
	102	0	1	ElavGS>Maf1RNAi	-			99	0	1	ElavGSweak>dMaf1RNAi	-			79	0	1	ElavGSweak>dMaf1RNAi;GTF3ARNAi	-			99	0	1	ElavGSweak>dMaf1RNAi	-
	102	0	1	ElavGS>Maf1RNAi	-			99	0	1	ElavGSweak>dMaf1RNAi	-			79	0	1	ElavGSweak>dMaf1RNAi;GTF3ARNAi	-			99	0	1	ElavGSweak>dMaf1RNAi	-
	102	0	1	ElavGS>Maf1RNAi	-			99	0	1	ElavGSweak>dMaf1RNAi	-			79	0	1	ElavGSweak>dMaf1RNAi;GTF3ARNAi	-			99	0	1	ElavGSweak>dMaf1RNAi	-
	102	0	1	ElavGS>Maf1RNAi	-			99	0	1	ElavGSweak>dMaf1RNAi	-			79	0	1	ElavGSweak>dMaf1RNAi;GTF3ARNAi	-			99	0	1	ElavGSweak>dMaf1RNAi	-
	102	0	1	ElavGS>Maf1RNAi	-			99	0	1	ElavGSweak>dMaf1RNAi	-			79	0	1	ElavGSweak>dMaf1RNAi;GTF3ARNAi	-			99	0	1	ElavGSweak>dMaf1RNAi	-
	102	0	1	ElavGS>Maf1RNAi	-			99	0	1	ElavGSweak>dMaf1RNAi	-			79	0	1	ElavGSweak>dMaf1RNAi;GTF3ARNAi	-			99	0	1	ElavGSweak>dMaf1RNAi	-
	102	0	1	ElavGS>Maf1RNAi	-			99	0	1	ElavGSweak>dMaf1RNAi	-			79	0	1	ElavGSweak>dMaf1RNAi;GTF3ARNAi	-			99	0	1	ElavGSweak>dMaf1RNAi	-
	102	0	1	ElavGS>Maf1RNAi	-			99	0	1	ElavGSweak>dMaf1RNAi	-			79	0	1	ElavGSweak>dMaf1RNAi;GTF3ARNAi	-			99	0	1	ElavGSweak>dMaf1RNAi	-
	102	0	1	ElavGS>Maf1RNAi	-			99	0	1	ElavGSweak>dMaf1RNAi	-			79	0	1	ElavGSweak>dMaf1RNAi;GTF3ARNAi	-			99	0	1	ElavGSweak>dMaf1RNAi	-
	102	0	1	ElavGS>Maf1RNAi	-			99	0	1	ElavGSweak>dMaf1RNAi	-			79	0	1	ElavGSweak>dMaf1RNAi;GTF3ARNAi	-			99	0	1	ElavGSweak>dMaf1RNAi	-
	102	0	1	ElavGS>Maf1RNAi	-			99	0	1	ElavGSweak>dMaf1RNAi	-			79	0	1	ElavGSweak>dMaf1RNAi;GTF3ARNAi	-			99	0	1	ElavGSweak>dMaf1RNAi	-
	102	0	1	ElavGS>Maf1RNAi	-			99	0	1	ElavGSweak>dMaf1RNAi	-			79	0	1	ElavGSweak>dMaf1RNAi;GTF3ARNAi	-			99	0	1	ElavGSweak>dMaf1RNAi	-
	102	0	1	ElavGS>Maf1RNAi	-			99	0	1	ElavGSweak>dMaf1RNAi	-			79	0	1	ElavGSweak>dMaf1RNAi;GTF3ARNAi	-			99	0	1	ElavGSweak>dMaf1RNAi	-
	102	0	1	ElavGS>Maf1RNAi	-			99	0	1	ElavGSweak>dMaf1RNAi	-			79	0	1	ElavGSweak>dMaf1RNAi;GTF3ARNAi	-			99	0	1	ElavGSweak>dMaf1RNAi	-
	102	0	1	ElavGS>Maf1RNAi	-			99	0	1	ElavGSweak>dMaf1RNAi	-			79	0	1	ElavGSweak>dMaf1RNAi;GTF3ARNAi	-			99	0	1	ElavGSweak>dMaf1RNAi	-
	102	0	1	ElavGS>Maf1RNAi	-			99	0	1	ElavGSweak>dMaf1RNAi	-			79	0	1	ElavGSweak>dMaf1RNAi;GTF3ARNAi	-			99	0	1	ElavGSweak>dMaf1RNAi	-
	102	0	1	ElavGS>Maf1RNAi	-			99	0	1	ElavGSweak>dMaf1RNAi	-			79	0	1	ElavGSweak>dMaf1RNAi;GTF3ARNAi	-			99	0	1	ElavGSweak>dMaf1RNAi	-
	102	0	1	ElavGS>Maf1RNAi	-			99	0	1	ElavGSweak>dMaf1RNAi	-			79	0	1	ElavGSweak>dMaf1RNAi;GTF3ARNAi	-			99	0	1	ElavGSweak>dMaf1RNAi	-
	102	0	1	ElavGS>Maf1RNAi	-			99	0	1	ElavGSweak>dMaf1RNAi	-			79	0	1	ElavGSweak>dMaf1RNAi;GTF3ARNAi	-			99	0	1	ElavGSweak>dMaf1RNAi	-
	102	0	1	ElavGS>Maf1RNAi	-			99	0	1	ElavGSweak>dMaf1RNAi	-			79	0	1	ElavGSweak>dMaf1RNAi;GTF3ARNAi	-			99	0	1	ElavGSweak>dMaf1RNAi	-
	102	0	1	ElavGS>Maf1RNAi	-			99	0	1	ElavGSweak>dMaf1RNAi	-			79	0	1	ElavGSweak>dMaf1RNAi;GTF3ARNAi	-			99	0	1	ElavGSweak>dMaf1RNAi	-
	2.2916666666666665	0	0	ElavGS>Maf1RNAi;Polr3ARNAi	+			5.291666666666667	0	0	ElavGSweak>dMaf1RNAi;GTF3C3RNAi	+										5.291666666666667	0	0	ElavGSweak>dMaf1RNAi;Pbp95RNAi	+
	4.0541666666666671	0	0	ElavGS>Maf1RNAi;Polr3ARNAi	+			7.0541666666666671	0	0	ElavGSweak>dMaf1RNAi;GTF3C3RNAi	+										7.0541666666666671	0	0	ElavGSweak>dMaf1RNAi;Pbp95RNAi	+
	6.1409722222222225	0	0	ElavGS>Maf1RNAi;Polr3ARNAi	+			9.1409722222222225	0	0	ElavGSweak>dMaf1RNAi;GTF3C3RNAi	+										9.1409722222222225	0	0	ElavGSweak>dMaf1RNAi;Pbp95RNAi	+
	9.1527777777777786	0	0	ElavGS>Maf1RNAi;Polr3ARNAi	+			12.152777777777779	0	0	ElavGSweak>dMaf1RNAi;GTF3C3RNAi	+										12.152777777777779	0	0	ElavGSweak>dMaf1RNAi;Pbp95RNAi	+
	11.019444444444446	0	0	ElavGS>Maf1RNAi;Polr3ARNAi	+			14.019444444444446	0	0	ElavGSweak>dMaf1RNAi;GTF3C3RNAi	+										14.019444444444446	0	0	ElavGSweak>dMaf1RNAi;Pbp95RNAi	+
	13.000000000000002	0	0	ElavGS>Maf1RNAi;Polr3ARNAi	+			16	0	0	ElavGSweak>dMaf1RNAi;GTF3C3RNAi	+										16	0	0	ElavGSweak>dMaf1RNAi;Pbp95RNAi	+
	16	0	0	ElavGS>Maf1RNAi;Polr3ARNAi	+			19	0	0	ElavGSweak>dMaf1RNAi;GTF3C3RNAi	+										19	0	0	ElavGSweak>dMaf1RNAi;Pbp95RNAi	+
	18	0	0	ElavGS>Maf1RNAi;Polr3ARNAi	+			21	0	0	ElavGSweak>dMaf1RNAi;GTF3C3RNAi	+										21	0	0	ElavGSweak>dMaf1RNAi;Pbp95RNAi	+
	20	0	0	ElavGS>Maf1RNAi;Polr3ARNAi	+			23	0	0	ElavGSweak>dMaf1RNAi;GTF3C3RNAi	+										23	0	0	ElavGSweak>dMaf1RNAi;Pbp95RNAi	+
	23	0	0	ElavGS>Maf1RNAi;Polr3ARNAi	+			26	0	0	ElavGSweak>dMaf1RNAi;GTF3C3RNAi	+										26	0	0	ElavGSweak>dMaf1RNAi;Pbp95RNAi	+
	25	0	0	ElavGS>Maf1RNAi;Polr3ARNAi	+			28	0	0	ElavGSweak>dMaf1RNAi;GTF3C3RNAi	+										28	0	0	ElavGSweak>dMaf1RNAi;Pbp95RNAi	+
	27	0	0	ElavGS>Maf1RNAi;Polr3ARNAi	+			30	0	0	ElavGSweak>dMaf1RNAi;GTF3C3RNAi	+										30	0	0	ElavGSweak>dMaf1RNAi;Pbp95RNAi	+
	30	0	0	ElavGS>Maf1RNAi;Polr3ARNAi	+			33	0	0	ElavGSweak>dMaf1RNAi;GTF3C3RNAi	+										33	0	0	ElavGSweak>dMaf1RNAi;Pbp95RNAi	+
	32	0	0	ElavGS>Maf1RNAi;Polr3ARNAi	+			35	1	0	ElavGSweak>dMaf1RNAi;GTF3C3RNAi	+										35	0	0	ElavGSweak>dMaf1RNAi;Pbp95RNAi	+
	34	0	0	ElavGS>Maf1RNAi;Polr3ARNAi	+			37	0	0	ElavGSweak>dMaf1RNAi;GTF3C3RNAi	+										37	0	0	ElavGSweak>dMaf1RNAi;Pbp95RNAi	+
	37	0	0	ElavGS>Maf1RNAi;Polr3ARNAi	+			40	1	0	ElavGSweak>dMaf1RNAi;GTF3C3RNAi	+										40	0	0	ElavGSweak>dMaf1RNAi;Pbp95RNAi	+
	39	1	0	ElavGS>Maf1RNAi;Polr3ARNAi	+			42	0	0	ElavGSweak>dMaf1RNAi;GTF3C3RNAi	+										42	0	0	ElavGSweak>dMaf1RNAi;Pbp95RNAi	+
	41	0	0	ElavGS>Maf1RNAi;Polr3ARNAi	+			44	1	0	ElavGSweak>dMaf1RNAi;GTF3C3RNAi	+										44	2	0	ElavGSweak>dMaf1RNAi;Pbp95RNAi	+
	44	0	0	ElavGS>Maf1RNAi;Polr3ARNAi	+			47	3	0	ElavGSweak>dMaf1RNAi;GTF3C3RNAi	+										47	0	0	ElavGSweak>dMaf1RNAi;Pbp95RNAi	+
	46	0	0	ElavGS>Maf1RNAi;Polr3ARNAi	+			49	2	0	ElavGSweak>dMaf1RNAi;GTF3C3RNAi	+										49	0	0	ElavGSweak>dMaf1RNAi;Pbp95RNAi	+
	49	0	0	ElavGS>Maf1RNAi;Polr3ARNAi	+			51	4	0	ElavGSweak>dMaf1RNAi;GTF3C3RNAi	+										51	1	0	ElavGSweak>dMaf1RNAi;Pbp95RNAi	+
	51	0	0	ElavGS>Maf1RNAi;Polr3ARNAi	+			54	6	0	ElavGSweak>dMaf1RNAi;GTF3C3RNAi	+										54	4	0	ElavGSweak>dMaf1RNAi;Pbp95RNAi	+
	53	1	0	ElavGS>Maf1RNAi;Polr3ARNAi	+			56	4	0	ElavGSweak>dMaf1RNAi;GTF3C3RNAi	+										56	5	0	ElavGSweak>dMaf1RNAi;Pbp95RNAi	+
	56	0	0	ElavGS>Maf1RNAi;Polr3ARNAi	+			58	10	0	ElavGSweak>dMaf1RNAi;GTF3C3RNAi	+										58	4	0	ElavGSweak>dMaf1RNAi;Pbp95RNAi	+
	58	0	0	ElavGS>Maf1RNAi;Polr3ARNAi	+			61	10	0	ElavGSweak>dMaf1RNAi;GTF3C3RNAi	+										61	7	0	ElavGSweak>dMaf1RNAi;Pbp95RNAi	+
	60	0	0	ElavGS>Maf1RNAi;Polr3ARNAi	+			63	13	0	ElavGSweak>dMaf1RNAi;GTF3C3RNAi	+										63	6	0	ElavGSweak>dMaf1RNAi;Pbp95RNAi	+
	63	0	0	ElavGS>Maf1RNAi;Polr3ARNAi	+			65	6	0	ElavGSweak>dMaf1RNAi;GTF3C3RNAi	+										65	6	0	ElavGSweak>dMaf1RNAi;Pbp95RNAi	+
	65	0	0	ElavGS>Maf1RNAi;Polr3ARNAi	+			68	7	0	ElavGSweak>dMaf1RNAi;GTF3C3RNAi	+										68	9	0	ElavGSweak>dMaf1RNAi;Pbp95RNAi	+
	67	0	0	ElavGS>Maf1RNAi;Polr3ARNAi	+			70	11	0	ElavGSweak>dMaf1RNAi;GTF3C3RNAi	+										70	6	0	ElavGSweak>dMaf1RNAi;Pbp95RNAi	+
	70	1	0	ElavGS>Maf1RNAi;Polr3ARNAi	+			73	14	0	ElavGSweak>dMaf1RNAi;GTF3C3RNAi	+										73	8	0	ElavGSweak>dMaf1RNAi;Pbp95RNAi	+
	73	9	0	ElavGS>Maf1RNAi;Polr3ARNAi	+			75	10	0	ElavGSweak>dMaf1RNAi;GTF3C3RNAi	+										75	6	0	ElavGSweak>dMaf1RNAi;Pbp95RNAi	+
	74	4	0	ElavGS>Maf1RNAi;Polr3ARNAi	+			77	8	0	ElavGSweak>dMaf1RNAi;GTF3C3RNAi	+										77	8	0	ElavGSweak>dMaf1RNAi;Pbp95RNAi	+
	76	3	0	ElavGS>Maf1RNAi;Polr3ARNAi	+			79	4	0	ElavGSweak>dMaf1RNAi;GTF3C3RNAi	+										79	6	0	ElavGSweak>dMaf1RNAi;Pbp95RNAi	+
	79	36	0	ElavGS>Maf1RNAi;Polr3ARNAi	+			82	9	0	ElavGSweak>dMaf1RNAi;GTF3C3RNAi	+										82	7	0	ElavGSweak>dMaf1RNAi;Pbp95RNAi	+
	81	23	0	ElavGS>Maf1RNAi;Polr3ARNAi	+			84	6	0	ElavGSweak>dMaf1RNAi;GTF3C3RNAi	+										84	6	0	ElavGSweak>dMaf1RNAi;Pbp95RNAi	+
	83	17	0	ElavGS>Maf1RNAi;Polr3ARNAi	+			86	5	0	ElavGSweak>dMaf1RNAi;GTF3C3RNAi	+										86	8	0	ElavGSweak>dMaf1RNAi;Pbp95RNAi	+
	86	13	0	ElavGS>Maf1RNAi;Polr3ARNAi	+			89	4	0	ElavGSweak>dMaf1RNAi;GTF3C3RNAi	+										89	6	0	ElavGSweak>dMaf1RNAi;Pbp95RNAi	+
	88	9	0	ElavGS>Maf1RNAi;Polr3ARNAi	+			91	6	0	ElavGSweak>dMaf1RNAi;GTF3C3RNAi	+										91	13	0	ElavGSweak>dMaf1RNAi;Pbp95RNAi	+
	90	13	0	ElavGS>Maf1RNAi;Polr3ARNAi	+			93	0	0	ElavGSweak>dMaf1RNAi;GTF3C3RNAi	+										93	11	0	ElavGSweak>dMaf1RNAi;Pbp95RNAi	+
	93	15	0	ElavGS>Maf1RNAi;Polr3ARNAi	+			96	0	0	ElavGSweak>dMaf1RNAi;GTF3C3RNAi	+										96	11	0	ElavGSweak>dMaf1RNAi;Pbp95RNAi	+
	95	0	0	ElavGS>Maf1RNAi;Polr3ARNAi	+			99	0	0	ElavGSweak>dMaf1RNAi;GTF3C3RNAi	+										99	2	0	ElavGSweak>dMaf1RNAi;Pbp95RNAi	+
	97	0	0	ElavGS>Maf1RNAi;Polr3ARNAi	+			99	0	0	ElavGSweak>dMaf1RNAi;GTF3C3RNAi	+										99	0	0	ElavGSweak>dMaf1RNAi;Pbp95RNAi	+
	100	0	0	ElavGS>Maf1RNAi;Polr3ARNAi	+			99	0	0	ElavGSweak>dMaf1RNAi;GTF3C3RNAi	+										99	0	0	ElavGSweak>dMaf1RNAi;Pbp95RNAi	+
	102	0	0	ElavGS>Maf1RNAi;Polr3ARNAi	+			99	0	0	ElavGSweak>dMaf1RNAi;GTF3C3RNAi	+										99	0	0	ElavGSweak>dMaf1RNAi;Pbp95RNAi	+
	102	0	0	ElavGS>Maf1RNAi;Polr3ARNAi	+			99	0	0	ElavGSweak>dMaf1RNAi;GTF3C3RNAi	+										99	0	0	ElavGSweak>dMaf1RNAi;Pbp95RNAi	+
	102	0	0	ElavGS>Maf1RNAi;Polr3ARNAi	+			99	0	0	ElavGSweak>dMaf1RNAi;GTF3C3RNAi	+										99	0	0	ElavGSweak>dMaf1RNAi;Pbp95RNAi	+
	102	0	0	ElavGS>Maf1RNAi;Polr3ARNAi	+			99	0	0	ElavGSweak>dMaf1RNAi;GTF3C3RNAi	+										99	0	0	ElavGSweak>dMaf1RNAi;Pbp95RNAi	+
	102	0	0	ElavGS>Maf1RNAi;Polr3ARNAi	+			99	0	0	ElavGSweak>dMaf1RNAi;GTF3C3RNAi	+										99	0	0	ElavGSweak>dMaf1RNAi;Pbp95RNAi	+
	102	0	0	ElavGS>Maf1RNAi;Polr3ARNAi	+			99	0	0	ElavGSweak>dMaf1RNAi;GTF3C3RNAi	+										99	0	0	ElavGSweak>dMaf1RNAi;Pbp95RNAi	+
	102	0	0	ElavGS>Maf1RNAi;Polr3ARNAi	+			99	0	0	ElavGSweak>dMaf1RNAi;GTF3C3RNAi	+										99	0	0	ElavGSweak>dMaf1RNAi;Pbp95RNAi	+
	102	0	0	ElavGS>Maf1RNAi;Polr3ARNAi	+			99	0	0	ElavGSweak>dMaf1RNAi;GTF3C3RNAi	+										99	0	0	ElavGSweak>dMaf1RNAi;Pbp95RNAi	+
	102	0	0	ElavGS>Maf1RNAi;Polr3ARNAi	+			99	0	0	ElavGSweak>dMaf1RNAi;GTF3C3RNAi	+										99	0	0	ElavGSweak>dMaf1RNAi;Pbp95RNAi	+
	102	0	0	ElavGS>Maf1RNAi;Polr3ARNAi	+			99	0	0	ElavGSweak>dMaf1RNAi;GTF3C3RNAi	+										99	0	0	ElavGSweak>dMaf1RNAi;Pbp95RNAi	+
	102	0	0	ElavGS>Maf1RNAi;Polr3ARNAi	+			99	0	0	ElavGSweak>dMaf1RNAi;GTF3C3RNAi	+										99	0	0	ElavGSweak>dMaf1RNAi;Pbp95RNAi	+
	102	0	0	ElavGS>Maf1RNAi;Polr3ARNAi	+			99	0	0	ElavGSweak>dMaf1RNAi;GTF3C3RNAi	+										99	0	0	ElavGSweak>dMaf1RNAi;Pbp95RNAi	+
	102	0	0	ElavGS>Maf1RNAi;Polr3ARNAi	+			99	0	0	ElavGSweak>dMaf1RNAi;GTF3C3RNAi	+										99	0	0	ElavGSweak>dMaf1RNAi;Pbp95RNAi	+
	102	0	0	ElavGS>Maf1RNAi;Polr3ARNAi	+			99	0	0	ElavGSweak>dMaf1RNAi;GTF3C3RNAi	+										99	0	0	ElavGSweak>dMaf1RNAi;Pbp95RNAi	+
	102	0	0	ElavGS>Maf1RNAi;Polr3ARNAi	+			99	0	0	ElavGSweak>dMaf1RNAi;GTF3C3RNAi	+										99	0	0	ElavGSweak>dMaf1RNAi;Pbp95RNAi	+
	102	0	0	ElavGS>Maf1RNAi;Polr3ARNAi	+			99	0	0	ElavGSweak>dMaf1RNAi;GTF3C3RNAi	+										99	0	0	ElavGSweak>dMaf1RNAi;Pbp95RNAi	+
	102	0	0	ElavGS>Maf1RNAi;Polr3ARNAi	+			99	0	0	ElavGSweak>dMaf1RNAi;GTF3C3RNAi	+										99	0	0	ElavGSweak>dMaf1RNAi;Pbp95RNAi	+
	102	0	0	ElavGS>Maf1RNAi;Polr3ARNAi	+			99	0	0	ElavGSweak>dMaf1RNAi;GTF3C3RNAi	+										99	0	0	ElavGSweak>dMaf1RNAi;Pbp95RNAi	+
	102	0	0	ElavGS>Maf1RNAi;Polr3ARNAi	+			99	0	0	ElavGSweak>dMaf1RNAi;GTF3C3RNAi	+										99	0	0	ElavGSweak>dMaf1RNAi;Pbp95RNAi	+
	102	0	0	ElavGS>Maf1RNAi;Polr3ARNAi	+			99	0	0	ElavGSweak>dMaf1RNAi;GTF3C3RNAi	+										99	0	0	ElavGSweak>dMaf1RNAi;Pbp95RNAi	+
	102	0	0	ElavGS>Maf1RNAi;Polr3ARNAi	+			99	0	0	ElavGSweak>dMaf1RNAi;GTF3C3RNAi	+										99	0	0	ElavGSweak>dMaf1RNAi;Pbp95RNAi	+
	102	0	0	ElavGS>Maf1RNAi;Polr3ARNAi	+			99	0	0	ElavGSweak>dMaf1RNAi;GTF3C3RNAi	+										99	0	0	ElavGSweak>dMaf1RNAi;Pbp95RNAi	+
	102	0	0	ElavGS>Maf1RNAi;Polr3ARNAi	+			99	0	0	ElavGSweak>dMaf1RNAi;GTF3C3RNAi	+										99	0	0	ElavGSweak>dMaf1RNAi;Pbp95RNAi	+
	102	0	0	ElavGS>Maf1RNAi;Polr3ARNAi	+			99	0	0	ElavGSweak>dMaf1RNAi;GTF3C3RNAi	+										99	0	0	ElavGSweak>dMaf1RNAi;Pbp95RNAi	+
	102	0	0	ElavGS>Maf1RNAi;Polr3ARNAi	+			99	0	0	ElavGSweak>dMaf1RNAi;GTF3C3RNAi	+										99	0	0	ElavGSweak>dMaf1RNAi;Pbp95RNAi	+
	102	0	0	ElavGS>Maf1RNAi;Polr3ARNAi	+			99	0	0	ElavGSweak>dMaf1RNAi;GTF3C3RNAi	+										99	0	0	ElavGSweak>dMaf1RNAi;Pbp95RNAi	+
	102	0	0	ElavGS>Maf1RNAi;Polr3ARNAi	+			99	0	0	ElavGSweak>dMaf1RNAi;GTF3C3RNAi	+										99	0	0	ElavGSweak>dMaf1RNAi;Pbp95RNAi	+
	102	0	0	ElavGS>Maf1RNAi;Polr3ARNAi	+			99	0	0	ElavGSweak>dMaf1RNAi;GTF3C3RNAi	+										99	0	0	ElavGSweak>dMaf1RNAi;Pbp95RNAi	+
	102	0	0	ElavGS>Maf1RNAi;Polr3ARNAi	+			99	0	0	ElavGSweak>dMaf1RNAi;GTF3C3RNAi	+										99	0	0	ElavGSweak>dMaf1RNAi;Pbp95RNAi	+
	102	0	0	ElavGS>Maf1RNAi;Polr3ARNAi	+			99	0	0	ElavGSweak>dMaf1RNAi;GTF3C3RNAi	+										99	0	0	ElavGSweak>dMaf1RNAi;Pbp95RNAi	+
	102	0	0	ElavGS>Maf1RNAi;Polr3ARNAi	+			99	0	0	ElavGSweak>dMaf1RNAi;GTF3C3RNAi	+										99	0	0	ElavGSweak>dMaf1RNAi;Pbp95RNAi	+
	102	0	0	ElavGS>Maf1RNAi;Polr3ARNAi	+			99	0	0	ElavGSweak>dMaf1RNAi;GTF3C3RNAi	+										99	0	0	ElavGSweak>dMaf1RNAi;Pbp95RNAi	+
	2.2916666666666665	0	1	ElavGS>Maf1RNAi;Polr3ARNAi	+			5.291666666666667	0	1	ElavGSweak>dMaf1RNAi;GTF3C3RNAi	+										5.291666666666667	0	1	ElavGSweak>dMaf1RNAi;Pbp95RNAi	+
	4.0541666666666671	0	1	ElavGS>Maf1RNAi;Polr3ARNAi	+			7.0541666666666671	0	1	ElavGSweak>dMaf1RNAi;GTF3C3RNAi	+										7.0541666666666671	0	1	ElavGSweak>dMaf1RNAi;Pbp95RNAi	+
	6.1409722222222225	0	1	ElavGS>Maf1RNAi;Polr3ARNAi	+			9.1409722222222225	0	1	ElavGSweak>dMaf1RNAi;GTF3C3RNAi	+										9.1409722222222225	0	1	ElavGSweak>dMaf1RNAi;Pbp95RNAi	+
	9.1527777777777786	0	1	ElavGS>Maf1RNAi;Polr3ARNAi	+			12.152777777777779	0	1	ElavGSweak>dMaf1RNAi;GTF3C3RNAi	+										12.152777777777779	0	1	ElavGSweak>dMaf1RNAi;Pbp95RNAi	+
	11.019444444444446	0	1	ElavGS>Maf1RNAi;Polr3ARNAi	+			14.019444444444446	0	1	ElavGSweak>dMaf1RNAi;GTF3C3RNAi	+										14.019444444444446	0	1	ElavGSweak>dMaf1RNAi;Pbp95RNAi	+
	13.000000000000002	0	1	ElavGS>Maf1RNAi;Polr3ARNAi	+			16	0	1	ElavGSweak>dMaf1RNAi;GTF3C3RNAi	+										16	0	1	ElavGSweak>dMaf1RNAi;Pbp95RNAi	+
	16	0	1	ElavGS>Maf1RNAi;Polr3ARNAi	+			19	0	1	ElavGSweak>dMaf1RNAi;GTF3C3RNAi	+										19	0	1	ElavGSweak>dMaf1RNAi;Pbp95RNAi	+
	18	0	1	ElavGS>Maf1RNAi;Polr3ARNAi	+			21	0	1	ElavGSweak>dMaf1RNAi;GTF3C3RNAi	+										21	0	1	ElavGSweak>dMaf1RNAi;Pbp95RNAi	+
	20	0	1	ElavGS>Maf1RNAi;Polr3ARNAi	+			23	0	1	ElavGSweak>dMaf1RNAi;GTF3C3RNAi	+										23	0	1	ElavGSweak>dMaf1RNAi;Pbp95RNAi	+
	23	0	1	ElavGS>Maf1RNAi;Polr3ARNAi	+			26	0	1	ElavGSweak>dMaf1RNAi;GTF3C3RNAi	+										26	0	1	ElavGSweak>dMaf1RNAi;Pbp95RNAi	+
	25	0	1	ElavGS>Maf1RNAi;Polr3ARNAi	+			28	0	1	ElavGSweak>dMaf1RNAi;GTF3C3RNAi	+										28	0	1	ElavGSweak>dMaf1RNAi;Pbp95RNAi	+
	27	0	1	ElavGS>Maf1RNAi;Polr3ARNAi	+			30	0	1	ElavGSweak>dMaf1RNAi;GTF3C3RNAi	+										30	0	1	ElavGSweak>dMaf1RNAi;Pbp95RNAi	+
	30	0	1	ElavGS>Maf1RNAi;Polr3ARNAi	+			33	0	1	ElavGSweak>dMaf1RNAi;GTF3C3RNAi	+										33	0	1	ElavGSweak>dMaf1RNAi;Pbp95RNAi	+
	32	0	1	ElavGS>Maf1RNAi;Polr3ARNAi	+			35	0	1	ElavGSweak>dMaf1RNAi;GTF3C3RNAi	+										35	0	1	ElavGSweak>dMaf1RNAi;Pbp95RNAi	+
	34	0	1	ElavGS>Maf1RNAi;Polr3ARNAi	+			37	0	1	ElavGSweak>dMaf1RNAi;GTF3C3RNAi	+										37	0	1	ElavGSweak>dMaf1RNAi;Pbp95RNAi	+
	37	0	1	ElavGS>Maf1RNAi;Polr3ARNAi	+			40	0	1	ElavGSweak>dMaf1RNAi;GTF3C3RNAi	+										40	0	1	ElavGSweak>dMaf1RNAi;Pbp95RNAi	+
	39	0	1	ElavGS>Maf1RNAi;Polr3ARNAi	+			42	0	1	ElavGSweak>dMaf1RNAi;GTF3C3RNAi	+										42	0	1	ElavGSweak>dMaf1RNAi;Pbp95RNAi	+
	41	0	1	ElavGS>Maf1RNAi;Polr3ARNAi	+			44	0	1	ElavGSweak>dMaf1RNAi;GTF3C3RNAi	+										44	0	1	ElavGSweak>dMaf1RNAi;Pbp95RNAi	+
	44	0	1	ElavGS>Maf1RNAi;Polr3ARNAi	+			47	0	1	ElavGSweak>dMaf1RNAi;GTF3C3RNAi	+										47	0	1	ElavGSweak>dMaf1RNAi;Pbp95RNAi	+
	46	0	1	ElavGS>Maf1RNAi;Polr3ARNAi	+			49	0	1	ElavGSweak>dMaf1RNAi;GTF3C3RNAi	+										49	1	1	ElavGSweak>dMaf1RNAi;Pbp95RNAi	+
	49	0	1	ElavGS>Maf1RNAi;Polr3ARNAi	+			51	0	1	ElavGSweak>dMaf1RNAi;GTF3C3RNAi	+										51	0	1	ElavGSweak>dMaf1RNAi;Pbp95RNAi	+
	51	0	1	ElavGS>Maf1RNAi;Polr3ARNAi	+			54	0	1	ElavGSweak>dMaf1RNAi;GTF3C3RNAi	+										54	0	1	ElavGSweak>dMaf1RNAi;Pbp95RNAi	+
	53	0	1	ElavGS>Maf1RNAi;Polr3ARNAi	+			56	0	1	ElavGSweak>dMaf1RNAi;GTF3C3RNAi	+										56	2	1	ElavGSweak>dMaf1RNAi;Pbp95RNAi	+
	56	0	1	ElavGS>Maf1RNAi;Polr3ARNAi	+			58	1	1	ElavGSweak>dMaf1RNAi;GTF3C3RNAi	+										58	0	1	ElavGSweak>dMaf1RNAi;Pbp95RNAi	+
	58	0	1	ElavGS>Maf1RNAi;Polr3ARNAi	+			61	0	1	ElavGSweak>dMaf1RNAi;GTF3C3RNAi	+										61	0	1	ElavGSweak>dMaf1RNAi;Pbp95RNAi	+
	60	0	1	ElavGS>Maf1RNAi;Polr3ARNAi	+			63	0	1	ElavGSweak>dMaf1RNAi;GTF3C3RNAi	+										63	2	1	ElavGSweak>dMaf1RNAi;Pbp95RNAi	+
	63	0	1	ElavGS>Maf1RNAi;Polr3ARNAi	+			65	0	1	ElavGSweak>dMaf1RNAi;GTF3C3RNAi	+										65	0	1	ElavGSweak>dMaf1RNAi;Pbp95RNAi	+
	65	0	1	ElavGS>Maf1RNAi;Polr3ARNAi	+			68	1	1	ElavGSweak>dMaf1RNAi;GTF3C3RNAi	+										68	1	1	ElavGSweak>dMaf1RNAi;Pbp95RNAi	+
	67	0	1	ElavGS>Maf1RNAi;Polr3ARNAi	+			70	0	1	ElavGSweak>dMaf1RNAi;GTF3C3RNAi	+										70	2	1	ElavGSweak>dMaf1RNAi;Pbp95RNAi	+
	70	0	1	ElavGS>Maf1RNAi;Polr3ARNAi	+			73	3	1	ElavGSweak>dMaf1RNAi;GTF3C3RNAi	+										73	1	1	ElavGSweak>dMaf1RNAi;Pbp95RNAi	+
	73	0	1	ElavGS>Maf1RNAi;Polr3ARNAi	+			75	0	1	ElavGSweak>dMaf1RNAi;GTF3C3RNAi	+										75	0	1	ElavGSweak>dMaf1RNAi;Pbp95RNAi	+
	74	0	1	ElavGS>Maf1RNAi;Polr3ARNAi	+			77	0	1	ElavGSweak>dMaf1RNAi;GTF3C3RNAi	+										77	1	1	ElavGSweak>dMaf1RNAi;Pbp95RNAi	+
	76	0	1	ElavGS>Maf1RNAi;Polr3ARNAi	+			79	1	1	ElavGSweak>dMaf1RNAi;GTF3C3RNAi	+										79	0	1	ElavGSweak>dMaf1RNAi;Pbp95RNAi	+
	79	0	1	ElavGS>Maf1RNAi;Polr3ARNAi	+			82	1	1	ElavGSweak>dMaf1RNAi;GTF3C3RNAi	+										82	0	1	ElavGSweak>dMaf1RNAi;Pbp95RNAi	+
	81	0	1	ElavGS>Maf1RNAi;Polr3ARNAi	+			84	0	1	ElavGSweak>dMaf1RNAi;GTF3C3RNAi	+										84	0	1	ElavGSweak>dMaf1RNAi;Pbp95RNAi	+
	83	0	1	ElavGS>Maf1RNAi;Polr3ARNAi	+			86	0	1	ElavGSweak>dMaf1RNAi;GTF3C3RNAi	+										86	0	1	ElavGSweak>dMaf1RNAi;Pbp95RNAi	+
	86	0	1	ElavGS>Maf1RNAi;Polr3ARNAi	+			89	0	1	ElavGSweak>dMaf1RNAi;GTF3C3RNAi	+										89	0	1	ElavGSweak>dMaf1RNAi;Pbp95RNAi	+
	88	0	1	ElavGS>Maf1RNAi;Polr3ARNAi	+			91	0	1	ElavGSweak>dMaf1RNAi;GTF3C3RNAi	+										91	0	1	ElavGSweak>dMaf1RNAi;Pbp95RNAi	+
	90	2	1	ElavGS>Maf1RNAi;Polr3ARNAi	+			93	0	1	ElavGSweak>dMaf1RNAi;GTF3C3RNAi	+										93	0	1	ElavGSweak>dMaf1RNAi;Pbp95RNAi	+
	93	3	1	ElavGS>Maf1RNAi;Polr3ARNAi	+			96	0	1	ElavGSweak>dMaf1RNAi;GTF3C3RNAi	+										96	0	1	ElavGSweak>dMaf1RNAi;Pbp95RNAi	+
	95	0	1	ElavGS>Maf1RNAi;Polr3ARNAi	+			99	0	1	ElavGSweak>dMaf1RNAi;GTF3C3RNAi	+										99	0	1	ElavGSweak>dMaf1RNAi;Pbp95RNAi	+
	97	0	1	ElavGS>Maf1RNAi;Polr3ARNAi	+			99	0	1	ElavGSweak>dMaf1RNAi;GTF3C3RNAi	+										99	0	1	ElavGSweak>dMaf1RNAi;Pbp95RNAi	+
	100	0	1	ElavGS>Maf1RNAi;Polr3ARNAi	+			99	0	1	ElavGSweak>dMaf1RNAi;GTF3C3RNAi	+										99	0	1	ElavGSweak>dMaf1RNAi;Pbp95RNAi	+
	102	0	1	ElavGS>Maf1RNAi;Polr3ARNAi	+			99	0	1	ElavGSweak>dMaf1RNAi;GTF3C3RNAi	+										99	0	1	ElavGSweak>dMaf1RNAi;Pbp95RNAi	+
	102	0	1	ElavGS>Maf1RNAi;Polr3ARNAi	+			99	0	1	ElavGSweak>dMaf1RNAi;GTF3C3RNAi	+										99	0	1	ElavGSweak>dMaf1RNAi;Pbp95RNAi	+
	102	0	1	ElavGS>Maf1RNAi;Polr3ARNAi	+			99	0	1	ElavGSweak>dMaf1RNAi;GTF3C3RNAi	+										99	0	1	ElavGSweak>dMaf1RNAi;Pbp95RNAi	+
	102	0	1	ElavGS>Maf1RNAi;Polr3ARNAi	+			99	0	1	ElavGSweak>dMaf1RNAi;GTF3C3RNAi	+										99	0	1	ElavGSweak>dMaf1RNAi;Pbp95RNAi	+
	102	0	1	ElavGS>Maf1RNAi;Polr3ARNAi	+			99	0	1	ElavGSweak>dMaf1RNAi;GTF3C3RNAi	+										99	0	1	ElavGSweak>dMaf1RNAi;Pbp95RNAi	+
	102	0	1	ElavGS>Maf1RNAi;Polr3ARNAi	+			99	0	1	ElavGSweak>dMaf1RNAi;GTF3C3RNAi	+										99	0	1	ElavGSweak>dMaf1RNAi;Pbp95RNAi	+
	102	0	1	ElavGS>Maf1RNAi;Polr3ARNAi	+			99	0	1	ElavGSweak>dMaf1RNAi;GTF3C3RNAi	+										99	0	1	ElavGSweak>dMaf1RNAi;Pbp95RNAi	+
	102	0	1	ElavGS>Maf1RNAi;Polr3ARNAi	+			99	0	1	ElavGSweak>dMaf1RNAi;GTF3C3RNAi	+										99	0	1	ElavGSweak>dMaf1RNAi;Pbp95RNAi	+
	102	0	1	ElavGS>Maf1RNAi;Polr3ARNAi	+			99	0	1	ElavGSweak>dMaf1RNAi;GTF3C3RNAi	+										99	0	1	ElavGSweak>dMaf1RNAi;Pbp95RNAi	+
	102	0	1	ElavGS>Maf1RNAi;Polr3ARNAi	+			99	0	1	ElavGSweak>dMaf1RNAi;GTF3C3RNAi	+										99	0	1	ElavGSweak>dMaf1RNAi;Pbp95RNAi	+
	102	0	1	ElavGS>Maf1RNAi;Polr3ARNAi	+			99	0	1	ElavGSweak>dMaf1RNAi;GTF3C3RNAi	+										99	0	1	ElavGSweak>dMaf1RNAi;Pbp95RNAi	+
	102	0	1	ElavGS>Maf1RNAi;Polr3ARNAi	+			99	0	1	ElavGSweak>dMaf1RNAi;GTF3C3RNAi	+										99	0	1	ElavGSweak>dMaf1RNAi;Pbp95RNAi	+
	102	0	1	ElavGS>Maf1RNAi;Polr3ARNAi	+			99	0	1	ElavGSweak>dMaf1RNAi;GTF3C3RNAi	+										99	0	1	ElavGSweak>dMaf1RNAi;Pbp95RNAi	+
	102	0	1	ElavGS>Maf1RNAi;Polr3ARNAi	+			99	0	1	ElavGSweak>dMaf1RNAi;GTF3C3RNAi	+										99	0	1	ElavGSweak>dMaf1RNAi;Pbp95RNAi	+
	102	0	1	ElavGS>Maf1RNAi;Polr3ARNAi	+			99	0	1	ElavGSweak>dMaf1RNAi;GTF3C3RNAi	+										99	0	1	ElavGSweak>dMaf1RNAi;Pbp95RNAi	+
	102	0	1	ElavGS>Maf1RNAi;Polr3ARNAi	+			99	0	1	ElavGSweak>dMaf1RNAi;GTF3C3RNAi	+										99	0	1	ElavGSweak>dMaf1RNAi;Pbp95RNAi	+
	102	0	1	ElavGS>Maf1RNAi;Polr3ARNAi	+			99	0	1	ElavGSweak>dMaf1RNAi;GTF3C3RNAi	+										99	0	1	ElavGSweak>dMaf1RNAi;Pbp95RNAi	+
	102	0	1	ElavGS>Maf1RNAi;Polr3ARNAi	+			99	0	1	ElavGSweak>dMaf1RNAi;GTF3C3RNAi	+										99	0	1	ElavGSweak>dMaf1RNAi;Pbp95RNAi	+
	102	0	1	ElavGS>Maf1RNAi;Polr3ARNAi	+			99	0	1	ElavGSweak>dMaf1RNAi;GTF3C3RNAi	+										99	0	1	ElavGSweak>dMaf1RNAi;Pbp95RNAi	+
	102	0	1	ElavGS>Maf1RNAi;Polr3ARNAi	+			99	0	1	ElavGSweak>dMaf1RNAi;GTF3C3RNAi	+										99	0	1	ElavGSweak>dMaf1RNAi;Pbp95RNAi	+
	102	0	1	ElavGS>Maf1RNAi;Polr3ARNAi	+			99	0	1	ElavGSweak>dMaf1RNAi;GTF3C3RNAi	+										99	0	1	ElavGSweak>dMaf1RNAi;Pbp95RNAi	+
	102	0	1	ElavGS>Maf1RNAi;Polr3ARNAi	+			99	0	1	ElavGSweak>dMaf1RNAi;GTF3C3RNAi	+										99	0	1	ElavGSweak>dMaf1RNAi;Pbp95RNAi	+
	102	0	1	ElavGS>Maf1RNAi;Polr3ARNAi	+			99	0	1	ElavGSweak>dMaf1RNAi;GTF3C3RNAi	+										99	0	1	ElavGSweak>dMaf1RNAi;Pbp95RNAi	+
	102	0	1	ElavGS>Maf1RNAi;Polr3ARNAi	+			99	0	1	ElavGSweak>dMaf1RNAi;GTF3C3RNAi	+										99	0	1	ElavGSweak>dMaf1RNAi;Pbp95RNAi	+
	102	0	1	ElavGS>Maf1RNAi;Polr3ARNAi	+			99	0	1	ElavGSweak>dMaf1RNAi;GTF3C3RNAi	+										99	0	1	ElavGSweak>dMaf1RNAi;Pbp95RNAi	+
	102	0	1	ElavGS>Maf1RNAi;Polr3ARNAi	+			99	0	1	ElavGSweak>dMaf1RNAi;GTF3C3RNAi	+										99	0	1	ElavGSweak>dMaf1RNAi;Pbp95RNAi	+
	102	0	1	ElavGS>Maf1RNAi;Polr3ARNAi	+			99	0	1	ElavGSweak>dMaf1RNAi;GTF3C3RNAi	+										99	0	1	ElavGSweak>dMaf1RNAi;Pbp95RNAi	+
	102	0	1	ElavGS>Maf1RNAi;Polr3ARNAi	+			99	0	1	ElavGSweak>dMaf1RNAi;GTF3C3RNAi	+										99	0	1	ElavGSweak>dMaf1RNAi;Pbp95RNAi	+
	102	0	1	ElavGS>Maf1RNAi;Polr3ARNAi	+			99	0	1	ElavGSweak>dMaf1RNAi;GTF3C3RNAi	+										99	0	1	ElavGSweak>dMaf1RNAi;Pbp95RNAi	+
	102	0	1	ElavGS>Maf1RNAi;Polr3ARNAi	+			99	0	1	ElavGSweak>dMaf1RNAi;GTF3C3RNAi	+										99	0	1	ElavGSweak>dMaf1RNAi;Pbp95RNAi	+
	102	0	1	ElavGS>Maf1RNAi;Polr3ARNAi	+			99	0	1	ElavGSweak>dMaf1RNAi;GTF3C3RNAi	+										99	0	1	ElavGSweak>dMaf1RNAi;Pbp95RNAi	+
	102	0	1	ElavGS>Maf1RNAi;Polr3ARNAi	+			99	0	1	ElavGSweak>dMaf1RNAi;GTF3C3RNAi	+										99	0	1	ElavGSweak>dMaf1RNAi;Pbp95RNAi	+
	2.2916666666666665	0	0	ElavGS>Maf1RNAi	+			5.291666666666667	0	0	ElavGSweak>dMaf1RNAi	+										5.291666666666667	0	0	ElavGSweak>dMaf1RNAi	+
	4.0541666666666671	0	0	ElavGS>Maf1RNAi	+			7.0541666666666671	0	0	ElavGSweak>dMaf1RNAi	+										7.0541666666666671	0	0	ElavGSweak>dMaf1RNAi	+
	6.1409722222222225	0	0	ElavGS>Maf1RNAi	+			9.1409722222222225	0	0	ElavGSweak>dMaf1RNAi	+										9.1409722222222225	0	0	ElavGSweak>dMaf1RNAi	+
	9.1527777777777786	0	0	ElavGS>Maf1RNAi	+			12.152777777777779	0	0	ElavGSweak>dMaf1RNAi	+										12.152777777777779	0	0	ElavGSweak>dMaf1RNAi	+
	11.019444444444446	0	0	ElavGS>Maf1RNAi	+			14.019444444444446	0	0	ElavGSweak>dMaf1RNAi	+										14.019444444444446	0	0	ElavGSweak>dMaf1RNAi	+
	13.000000000000002	0	0	ElavGS>Maf1RNAi	+			16	0	0	ElavGSweak>dMaf1RNAi	+										16	0	0	ElavGSweak>dMaf1RNAi	+
	16	0	0	ElavGS>Maf1RNAi	+			19	0	0	ElavGSweak>dMaf1RNAi	+										19	0	0	ElavGSweak>dMaf1RNAi	+
	18	0	0	ElavGS>Maf1RNAi	+			21	0	0	ElavGSweak>dMaf1RNAi	+										21	0	0	ElavGSweak>dMaf1RNAi	+
	20	0	0	ElavGS>Maf1RNAi	+			23	0	0	ElavGSweak>dMaf1RNAi	+										23	0	0	ElavGSweak>dMaf1RNAi	+
	23	0	0	ElavGS>Maf1RNAi	+			26	0	0	ElavGSweak>dMaf1RNAi	+										26	0	0	ElavGSweak>dMaf1RNAi	+
	25	0	0	ElavGS>Maf1RNAi	+			28	0	0	ElavGSweak>dMaf1RNAi	+										28	0	0	ElavGSweak>dMaf1RNAi	+
	27	0	0	ElavGS>Maf1RNAi	+			30	0	0	ElavGSweak>dMaf1RNAi	+										30	0	0	ElavGSweak>dMaf1RNAi	+
	30	0	0	ElavGS>Maf1RNAi	+			33	0	0	ElavGSweak>dMaf1RNAi	+										33	0	0	ElavGSweak>dMaf1RNAi	+
	32	0	0	ElavGS>Maf1RNAi	+			35	0	0	ElavGSweak>dMaf1RNAi	+										35	0	0	ElavGSweak>dMaf1RNAi	+
	34	0	0	ElavGS>Maf1RNAi	+			37	0	0	ElavGSweak>dMaf1RNAi	+										37	0	0	ElavGSweak>dMaf1RNAi	+
	37	0	0	ElavGS>Maf1RNAi	+			40	1	0	ElavGSweak>dMaf1RNAi	+										40	1	0	ElavGSweak>dMaf1RNAi	+
	39	0	0	ElavGS>Maf1RNAi	+			42	0	0	ElavGSweak>dMaf1RNAi	+										42	0	0	ElavGSweak>dMaf1RNAi	+
	41	0	0	ElavGS>Maf1RNAi	+			44	0	0	ElavGSweak>dMaf1RNAi	+										44	0	0	ElavGSweak>dMaf1RNAi	+
	44	0	0	ElavGS>Maf1RNAi	+			47	0	0	ElavGSweak>dMaf1RNAi	+										47	0	0	ElavGSweak>dMaf1RNAi	+
	46	0	0	ElavGS>Maf1RNAi	+			49	1	0	ElavGSweak>dMaf1RNAi	+										49	1	0	ElavGSweak>dMaf1RNAi	+
	49	0	0	ElavGS>Maf1RNAi	+			51	0	0	ElavGSweak>dMaf1RNAi	+										51	0	0	ElavGSweak>dMaf1RNAi	+
	51	0	0	ElavGS>Maf1RNAi	+			54	6	0	ElavGSweak>dMaf1RNAi	+										54	6	0	ElavGSweak>dMaf1RNAi	+
	53	0	0	ElavGS>Maf1RNAi	+			56	2	0	ElavGSweak>dMaf1RNAi	+										56	2	0	ElavGSweak>dMaf1RNAi	+
	56	0	0	ElavGS>Maf1RNAi	+			58	4	0	ElavGSweak>dMaf1RNAi	+										58	4	0	ElavGSweak>dMaf1RNAi	+
	58	2	0	ElavGS>Maf1RNAi	+			61	4	0	ElavGSweak>dMaf1RNAi	+										61	4	0	ElavGSweak>dMaf1RNAi	+
	60	0	0	ElavGS>Maf1RNAi	+			63	7	0	ElavGSweak>dMaf1RNAi	+										63	7	0	ElavGSweak>dMaf1RNAi	+
	63	0	0	ElavGS>Maf1RNAi	+			65	3	0	ElavGSweak>dMaf1RNAi	+										65	3	0	ElavGSweak>dMaf1RNAi	+
	65	1	0	ElavGS>Maf1RNAi	+			68	9	0	ElavGSweak>dMaf1RNAi	+										68	9	0	ElavGSweak>dMaf1RNAi	+
	67	0	0	ElavGS>Maf1RNAi	+			70	4	0	ElavGSweak>dMaf1RNAi	+										70	4	0	ElavGSweak>dMaf1RNAi	+
	70	1	0	ElavGS>Maf1RNAi	+			73	8	0	ElavGSweak>dMaf1RNAi	+										73	8	0	ElavGSweak>dMaf1RNAi	+
	73	1	0	ElavGS>Maf1RNAi	+			75	3	0	ElavGSweak>dMaf1RNAi	+										75	3	0	ElavGSweak>dMaf1RNAi	+
	74	0	0	ElavGS>Maf1RNAi	+			77	6	0	ElavGSweak>dMaf1RNAi	+										77	6	0	ElavGSweak>dMaf1RNAi	+
	76	1	0	ElavGS>Maf1RNAi	+			79	6	0	ElavGSweak>dMaf1RNAi	+										79	6	0	ElavGSweak>dMaf1RNAi	+
	79	6	0	ElavGS>Maf1RNAi	+			82	9	0	ElavGSweak>dMaf1RNAi	+										82	9	0	ElavGSweak>dMaf1RNAi	+
	81	8	0	ElavGS>Maf1RNAi	+			84	8	0	ElavGSweak>dMaf1RNAi	+										84	8	0	ElavGSweak>dMaf1RNAi	+
	83	7	0	ElavGS>Maf1RNAi	+			86	8	0	ElavGSweak>dMaf1RNAi	+										86	8	0	ElavGSweak>dMaf1RNAi	+
	86	14	0	ElavGS>Maf1RNAi	+			89	17	0	ElavGSweak>dMaf1RNAi	+										89	17	0	ElavGSweak>dMaf1RNAi	+
	88	9	0	ElavGS>Maf1RNAi	+			91	14	0	ElavGSweak>dMaf1RNAi	+										91	14	0	ElavGSweak>dMaf1RNAi	+
	90	20	0	ElavGS>Maf1RNAi	+			93	9	0	ElavGSweak>dMaf1RNAi	+										93	9	0	ElavGSweak>dMaf1RNAi	+
	93	18	0	ElavGS>Maf1RNAi	+			96	13	0	ElavGSweak>dMaf1RNAi	+										96	13	0	ElavGSweak>dMaf1RNAi	+
	95	8	0	ElavGS>Maf1RNAi	+			99	3	0	ElavGSweak>dMaf1RNAi	+										99	3	0	ElavGSweak>dMaf1RNAi	+
	97	5	0	ElavGS>Maf1RNAi	+			99	0	0	ElavGSweak>dMaf1RNAi	+										99	0	0	ElavGSweak>dMaf1RNAi	+
	100	27	0	ElavGS>Maf1RNAi	+			99	0	0	ElavGSweak>dMaf1RNAi	+										99	0	0	ElavGSweak>dMaf1RNAi	+
	102	3	0	ElavGS>Maf1RNAi	+			99	0	0	ElavGSweak>dMaf1RNAi	+										99	0	0	ElavGSweak>dMaf1RNAi	+
	102	0	0	ElavGS>Maf1RNAi	+			99	0	0	ElavGSweak>dMaf1RNAi	+										99	0	0	ElavGSweak>dMaf1RNAi	+
	102	0	0	ElavGS>Maf1RNAi	+			99	0	0	ElavGSweak>dMaf1RNAi	+										99	0	0	ElavGSweak>dMaf1RNAi	+
	102	0	0	ElavGS>Maf1RNAi	+			99	0	0	ElavGSweak>dMaf1RNAi	+										99	0	0	ElavGSweak>dMaf1RNAi	+
	102	0	0	ElavGS>Maf1RNAi	+			99	0	0	ElavGSweak>dMaf1RNAi	+										99	0	0	ElavGSweak>dMaf1RNAi	+
	102	0	0	ElavGS>Maf1RNAi	+			99	0	0	ElavGSweak>dMaf1RNAi	+										99	0	0	ElavGSweak>dMaf1RNAi	+
	102	0	0	ElavGS>Maf1RNAi	+			99	0	0	ElavGSweak>dMaf1RNAi	+										99	0	0	ElavGSweak>dMaf1RNAi	+
	102	0	0	ElavGS>Maf1RNAi	+			99	0	0	ElavGSweak>dMaf1RNAi	+										99	0	0	ElavGSweak>dMaf1RNAi	+
	102	0	0	ElavGS>Maf1RNAi	+			99	0	0	ElavGSweak>dMaf1RNAi	+										99	0	0	ElavGSweak>dMaf1RNAi	+
	102	0	0	ElavGS>Maf1RNAi	+			99	0	0	ElavGSweak>dMaf1RNAi	+										99	0	0	ElavGSweak>dMaf1RNAi	+
	102	0	0	ElavGS>Maf1RNAi	+			99	0	0	ElavGSweak>dMaf1RNAi	+										99	0	0	ElavGSweak>dMaf1RNAi	+
	102	0	0	ElavGS>Maf1RNAi	+			99	0	0	ElavGSweak>dMaf1RNAi	+										99	0	0	ElavGSweak>dMaf1RNAi	+
	102	0	0	ElavGS>Maf1RNAi	+			99	0	0	ElavGSweak>dMaf1RNAi	+										99	0	0	ElavGSweak>dMaf1RNAi	+
	102	0	0	ElavGS>Maf1RNAi	+			99	0	0	ElavGSweak>dMaf1RNAi	+										99	0	0	ElavGSweak>dMaf1RNAi	+
	102	0	0	ElavGS>Maf1RNAi	+			99	0	0	ElavGSweak>dMaf1RNAi	+										99	0	0	ElavGSweak>dMaf1RNAi	+
	102	0	0	ElavGS>Maf1RNAi	+			99	0	0	ElavGSweak>dMaf1RNAi	+										99	0	0	ElavGSweak>dMaf1RNAi	+
	102	0	0	ElavGS>Maf1RNAi	+			99	0	0	ElavGSweak>dMaf1RNAi	+										99	0	0	ElavGSweak>dMaf1RNAi	+
	102	0	0	ElavGS>Maf1RNAi	+			99	0	0	ElavGSweak>dMaf1RNAi	+										99	0	0	ElavGSweak>dMaf1RNAi	+
	102	0	0	ElavGS>Maf1RNAi	+			99	0	0	ElavGSweak>dMaf1RNAi	+										99	0	0	ElavGSweak>dMaf1RNAi	+
	102	0	0	ElavGS>Maf1RNAi	+			99	0	0	ElavGSweak>dMaf1RNAi	+										99	0	0	ElavGSweak>dMaf1RNAi	+
	102	0	0	ElavGS>Maf1RNAi	+			99	0	0	ElavGSweak>dMaf1RNAi	+										99	0	0	ElavGSweak>dMaf1RNAi	+
	102	0	0	ElavGS>Maf1RNAi	+			99	0	0	ElavGSweak>dMaf1RNAi	+										99	0	0	ElavGSweak>dMaf1RNAi	+
	102	0	0	ElavGS>Maf1RNAi	+			99	0	0	ElavGSweak>dMaf1RNAi	+										99	0	0	ElavGSweak>dMaf1RNAi	+
	102	0	0	ElavGS>Maf1RNAi	+			99	0	0	ElavGSweak>dMaf1RNAi	+										99	0	0	ElavGSweak>dMaf1RNAi	+
	102	0	0	ElavGS>Maf1RNAi	+			99	0	0	ElavGSweak>dMaf1RNAi	+										99	0	0	ElavGSweak>dMaf1RNAi	+
	102	0	0	ElavGS>Maf1RNAi	+			99	0	0	ElavGSweak>dMaf1RNAi	+										99	0	0	ElavGSweak>dMaf1RNAi	+
	102	0	0	ElavGS>Maf1RNAi	+			99	0	0	ElavGSweak>dMaf1RNAi	+										99	0	0	ElavGSweak>dMaf1RNAi	+
	102	0	0	ElavGS>Maf1RNAi	+			99	0	0	ElavGSweak>dMaf1RNAi	+										99	0	0	ElavGSweak>dMaf1RNAi	+
	102	0	0	ElavGS>Maf1RNAi	+			99	0	0	ElavGSweak>dMaf1RNAi	+										99	0	0	ElavGSweak>dMaf1RNAi	+
	102	0	0	ElavGS>Maf1RNAi	+			99	0	0	ElavGSweak>dMaf1RNAi	+										99	0	0	ElavGSweak>dMaf1RNAi	+
	102	0	0	ElavGS>Maf1RNAi	+			99	0	0	ElavGSweak>dMaf1RNAi	+										99	0	0	ElavGSweak>dMaf1RNAi	+
	102	0	0	ElavGS>Maf1RNAi	+			99	0	0	ElavGSweak>dMaf1RNAi	+										99	0	0	ElavGSweak>dMaf1RNAi	+
	2.2916666666666665	0	1	ElavGS>Maf1RNAi	+			5.291666666666667	0	1	ElavGSweak>dMaf1RNAi	+										5.291666666666667	0	1	ElavGSweak>dMaf1RNAi	+
	4.0541666666666671	0	1	ElavGS>Maf1RNAi	+			7.0541666666666671	0	1	ElavGSweak>dMaf1RNAi	+										7.0541666666666671	0	1	ElavGSweak>dMaf1RNAi	+
	6.1409722222222225	0	1	ElavGS>Maf1RNAi	+			9.1409722222222225	0	1	ElavGSweak>dMaf1RNAi	+										9.1409722222222225	0	1	ElavGSweak>dMaf1RNAi	+
	9.1527777777777786	0	1	ElavGS>Maf1RNAi	+			12.152777777777779	0	1	ElavGSweak>dMaf1RNAi	+										12.152777777777779	0	1	ElavGSweak>dMaf1RNAi	+
	11.019444444444446	0	1	ElavGS>Maf1RNAi	+			14.019444444444446	0	1	ElavGSweak>dMaf1RNAi	+										14.019444444444446	0	1	ElavGSweak>dMaf1RNAi	+
	13.000000000000002	0	1	ElavGS>Maf1RNAi	+			16	0	1	ElavGSweak>dMaf1RNAi	+										16	0	1	ElavGSweak>dMaf1RNAi	+
	16	0	1	ElavGS>Maf1RNAi	+			19	0	1	ElavGSweak>dMaf1RNAi	+										19	0	1	ElavGSweak>dMaf1RNAi	+
	18	0	1	ElavGS>Maf1RNAi	+			21	0	1	ElavGSweak>dMaf1RNAi	+										21	0	1	ElavGSweak>dMaf1RNAi	+
	20	0	1	ElavGS>Maf1RNAi	+			23	0	1	ElavGSweak>dMaf1RNAi	+										23	0	1	ElavGSweak>dMaf1RNAi	+
	23	0	1	ElavGS>Maf1RNAi	+			26	0	1	ElavGSweak>dMaf1RNAi	+										26	0	1	ElavGSweak>dMaf1RNAi	+
	25	0	1	ElavGS>Maf1RNAi	+			28	0	1	ElavGSweak>dMaf1RNAi	+										28	0	1	ElavGSweak>dMaf1RNAi	+
	27	0	1	ElavGS>Maf1RNAi	+			30	0	1	ElavGSweak>dMaf1RNAi	+										30	0	1	ElavGSweak>dMaf1RNAi	+
	30	0	1	ElavGS>Maf1RNAi	+			33	0	1	ElavGSweak>dMaf1RNAi	+										33	0	1	ElavGSweak>dMaf1RNAi	+
	32	0	1	ElavGS>Maf1RNAi	+			35	0	1	ElavGSweak>dMaf1RNAi	+										35	0	1	ElavGSweak>dMaf1RNAi	+
	34	0	1	ElavGS>Maf1RNAi	+			37	1	1	ElavGSweak>dMaf1RNAi	+										37	1	1	ElavGSweak>dMaf1RNAi	+
	37	0	1	ElavGS>Maf1RNAi	+			40	0	1	ElavGSweak>dMaf1RNAi	+										40	0	1	ElavGSweak>dMaf1RNAi	+
	39	0	1	ElavGS>Maf1RNAi	+			42	0	1	ElavGSweak>dMaf1RNAi	+										42	0	1	ElavGSweak>dMaf1RNAi	+
	41	0	1	ElavGS>Maf1RNAi	+			44	1	1	ElavGSweak>dMaf1RNAi	+										44	1	1	ElavGSweak>dMaf1RNAi	+
	44	0	1	ElavGS>Maf1RNAi	+			47	0	1	ElavGSweak>dMaf1RNAi	+										47	0	1	ElavGSweak>dMaf1RNAi	+
	46	0	1	ElavGS>Maf1RNAi	+			49	2	1	ElavGSweak>dMaf1RNAi	+										49	2	1	ElavGSweak>dMaf1RNAi	+
	49	0	1	ElavGS>Maf1RNAi	+			51	0	1	ElavGSweak>dMaf1RNAi	+										51	0	1	ElavGSweak>dMaf1RNAi	+
	51	0	1	ElavGS>Maf1RNAi	+			54	0	1	ElavGSweak>dMaf1RNAi	+										54	0	1	ElavGSweak>dMaf1RNAi	+
	53	0	1	ElavGS>Maf1RNAi	+			56	0	1	ElavGSweak>dMaf1RNAi	+										56	0	1	ElavGSweak>dMaf1RNAi	+
	56	0	1	ElavGS>Maf1RNAi	+			58	0	1	ElavGSweak>dMaf1RNAi	+										58	0	1	ElavGSweak>dMaf1RNAi	+
	58	0	1	ElavGS>Maf1RNAi	+			61	0	1	ElavGSweak>dMaf1RNAi	+										61	0	1	ElavGSweak>dMaf1RNAi	+
	60	0	1	ElavGS>Maf1RNAi	+			63	0	1	ElavGSweak>dMaf1RNAi	+										63	0	1	ElavGSweak>dMaf1RNAi	+
	63	0	1	ElavGS>Maf1RNAi	+			65	0	1	ElavGSweak>dMaf1RNAi	+										65	0	1	ElavGSweak>dMaf1RNAi	+
	65	0	1	ElavGS>Maf1RNAi	+			68	0	1	ElavGSweak>dMaf1RNAi	+										68	0	1	ElavGSweak>dMaf1RNAi	+
	67	0	1	ElavGS>Maf1RNAi	+			70	0	1	ElavGSweak>dMaf1RNAi	+										70	0	1	ElavGSweak>dMaf1RNAi	+
	70	0	1	ElavGS>Maf1RNAi	+			73	0	1	ElavGSweak>dMaf1RNAi	+										73	0	1	ElavGSweak>dMaf1RNAi	+
	73	0	1	ElavGS>Maf1RNAi	+			75	0	1	ElavGSweak>dMaf1RNAi	+										75	0	1	ElavGSweak>dMaf1RNAi	+
	74	0	1	ElavGS>Maf1RNAi	+			77	0	1	ElavGSweak>dMaf1RNAi	+										77	0	1	ElavGSweak>dMaf1RNAi	+
	76	1	1	ElavGS>Maf1RNAi	+			79	0	1	ElavGSweak>dMaf1RNAi	+										79	0	1	ElavGSweak>dMaf1RNAi	+
	79	2	1	ElavGS>Maf1RNAi	+			82	0	1	ElavGSweak>dMaf1RNAi	+										82	0	1	ElavGSweak>dMaf1RNAi	+
	81	0	1	ElavGS>Maf1RNAi	+			84	0	1	ElavGSweak>dMaf1RNAi	+										84	0	1	ElavGSweak>dMaf1RNAi	+
	83	0	1	ElavGS>Maf1RNAi	+			86	0	1	ElavGSweak>dMaf1RNAi	+										86	0	1	ElavGSweak>dMaf1RNAi	+
	86	0	1	ElavGS>Maf1RNAi	+			89	0	1	ElavGSweak>dMaf1RNAi	+										89	0	1	ElavGSweak>dMaf1RNAi	+
	88	0	1	ElavGS>Maf1RNAi	+			91	0	1	ElavGSweak>dMaf1RNAi	+										91	0	1	ElavGSweak>dMaf1RNAi	+
	90	0	1	ElavGS>Maf1RNAi	+			93	0	1	ElavGSweak>dMaf1RNAi	+										93	0	1	ElavGSweak>dMaf1RNAi	+
	93	0	1	ElavGS>Maf1RNAi	+			96	0	1	ElavGSweak>dMaf1RNAi	+										96	0	1	ElavGSweak>dMaf1RNAi	+
	95	0	1	ElavGS>Maf1RNAi	+			99	0	1	ElavGSweak>dMaf1RNAi	+										99	0	1	ElavGSweak>dMaf1RNAi	+
	97	0	1	ElavGS>Maf1RNAi	+			99	0	1	ElavGSweak>dMaf1RNAi	+										99	0	1	ElavGSweak>dMaf1RNAi	+
	100	0	1	ElavGS>Maf1RNAi	+			99	0	1	ElavGSweak>dMaf1RNAi	+										99	0	1	ElavGSweak>dMaf1RNAi	+
	102	0	1	ElavGS>Maf1RNAi	+			99	0	1	ElavGSweak>dMaf1RNAi	+										99	0	1	ElavGSweak>dMaf1RNAi	+
	102	0	1	ElavGS>Maf1RNAi	+			99	0	1	ElavGSweak>dMaf1RNAi	+										99	0	1	ElavGSweak>dMaf1RNAi	+
	102	0	1	ElavGS>Maf1RNAi	+			99	0	1	ElavGSweak>dMaf1RNAi	+										99	0	1	ElavGSweak>dMaf1RNAi	+
	102	0	1	ElavGS>Maf1RNAi	+			99	0	1	ElavGSweak>dMaf1RNAi	+										99	0	1	ElavGSweak>dMaf1RNAi	+
	102	0	1	ElavGS>Maf1RNAi	+			99	0	1	ElavGSweak>dMaf1RNAi	+										99	0	1	ElavGSweak>dMaf1RNAi	+
	102	0	1	ElavGS>Maf1RNAi	+			99	0	1	ElavGSweak>dMaf1RNAi	+										99	0	1	ElavGSweak>dMaf1RNAi	+
	102	0	1	ElavGS>Maf1RNAi	+			99	0	1	ElavGSweak>dMaf1RNAi	+										99	0	1	ElavGSweak>dMaf1RNAi	+
	102	0	1	ElavGS>Maf1RNAi	+			99	0	1	ElavGSweak>dMaf1RNAi	+										99	0	1	ElavGSweak>dMaf1RNAi	+
	102	0	1	ElavGS>Maf1RNAi	+			99	0	1	ElavGSweak>dMaf1RNAi	+										99	0	1	ElavGSweak>dMaf1RNAi	+
	102	0	1	ElavGS>Maf1RNAi	+			99	0	1	ElavGSweak>dMaf1RNAi	+										99	0	1	ElavGSweak>dMaf1RNAi	+
	102	0	1	ElavGS>Maf1RNAi	+			99	0	1	ElavGSweak>dMaf1RNAi	+										99	0	1	ElavGSweak>dMaf1RNAi	+
	102	0	1	ElavGS>Maf1RNAi	+			99	0	1	ElavGSweak>dMaf1RNAi	+										99	0	1	ElavGSweak>dMaf1RNAi	+
	102	0	1	ElavGS>Maf1RNAi	+			99	0	1	ElavGSweak>dMaf1RNAi	+										99	0	1	ElavGSweak>dMaf1RNAi	+
	102	0	1	ElavGS>Maf1RNAi	+			99	0	1	ElavGSweak>dMaf1RNAi	+										99	0	1	ElavGSweak>dMaf1RNAi	+
	102	0	1	ElavGS>Maf1RNAi	+			99	0	1	ElavGSweak>dMaf1RNAi	+										99	0	1	ElavGSweak>dMaf1RNAi	+
	102	0	1	ElavGS>Maf1RNAi	+			99	0	1	ElavGSweak>dMaf1RNAi	+										99	0	1	ElavGSweak>dMaf1RNAi	+
	102	0	1	ElavGS>Maf1RNAi	+			99	0	1	ElavGSweak>dMaf1RNAi	+										99	0	1	ElavGSweak>dMaf1RNAi	+
	102	0	1	ElavGS>Maf1RNAi	+			99	0	1	ElavGSweak>dMaf1RNAi	+										99	0	1	ElavGSweak>dMaf1RNAi	+
	102	0	1	ElavGS>Maf1RNAi	+			99	0	1	ElavGSweak>dMaf1RNAi	+										99	0	1	ElavGSweak>dMaf1RNAi	+
	102	0	1	ElavGS>Maf1RNAi	+			99	0	1	ElavGSweak>dMaf1RNAi	+										99	0	1	ElavGSweak>dMaf1RNAi	+
	102	0	1	ElavGS>Maf1RNAi	+			99	0	1	ElavGSweak>dMaf1RNAi	+										99	0	1	ElavGSweak>dMaf1RNAi	+
	102	0	1	ElavGS>Maf1RNAi	+			99	0	1	ElavGSweak>dMaf1RNAi	+										99	0	1	ElavGSweak>dMaf1RNAi	+
	102	0	1	ElavGS>Maf1RNAi	+			99	0	1	ElavGSweak>dMaf1RNAi	+										99	0	1	ElavGSweak>dMaf1RNAi	+
	102	0	1	ElavGS>Maf1RNAi	+			99	0	1	ElavGSweak>dMaf1RNAi	+										99	0	1	ElavGSweak>dMaf1RNAi	+
	102	0	1	ElavGS>Maf1RNAi	+			99	0	1	ElavGSweak>dMaf1RNAi	+										99	0	1	ElavGSweak>dMaf1RNAi	+
	102	0	1	ElavGS>Maf1RNAi	+			99	0	1	ElavGSweak>dMaf1RNAi	+										99	0	1	ElavGSweak>dMaf1RNAi	+
	102	0	1	ElavGS>Maf1RNAi	+			99	0	1	ElavGSweak>dMaf1RNAi	+										99	0	1	ElavGSweak>dMaf1RNAi	+
	102	0	1	ElavGS>Maf1RNAi	+			99	0	1	ElavGSweak>dMaf1RNAi	+										99	0	1	ElavGSweak>dMaf1RNAi	+
	102	0	1	ElavGS>Maf1RNAi	+			99	0	1	ElavGSweak>dMaf1RNAi	+										99	0	1	ElavGSweak>dMaf1RNAi	+
	102	0	1	ElavGS>Maf1RNAi	+			99	0	1	ElavGSweak>dMaf1RNAi	+										99	0	1	ElavGSweak>dMaf1RNAi	+
	102	0	1	ElavGS>Maf1RNAi	+			99	0	1	ElavGSweak>dMaf1RNAi	+										99	0	1	ElavGSweak>dMaf1RNAi	+
	102	0	1	ElavGS>Maf1RNAi	+			99	0	1	ElavGSweak>dMaf1RNAi	+										99	0	1	ElavGSweak>dMaf1RNAi	+

## Sheet: Figure 5
pannel A	day 7 per tubulin	day 42 per tubulin				pannel C	day	frequency	event (1=censor)	genotype	RU		pannel D	day	frequency	event (1=censor)	genotype
	1.2736	0.119202					5.291666666666667	0	0	ElavGSweak>dMaf1RNAi	-			2.29167	0	0	36R
	1.63989	0.08346					7.0541666666666671	0	0	ElavGSweak>dMaf1RNAi	-			5.05417	0	0	36R
	0.67997	0.116574					9.1409722222222225	0	0	ElavGSweak>dMaf1RNAi	-			7.14097	0	0	36R
	0.406537	0.051362					12.152777777777779	0	0	ElavGSweak>dMaf1RNAi	-			10.1528	0	0	36R
							14.019444444444446	0	0	ElavGSweak>dMaf1RNAi	-			12.0194	3	0	36R
							16	0	0	ElavGSweak>dMaf1RNAi	-			13	3	0	36R
							19	0	0	ElavGSweak>dMaf1RNAi	-			14	34	0	36R
pannel B	day7 RU-	day7 RU+	day42 RU-	day42 RU+			21	0	0	ElavGSweak>dMaf1RNAi	-			15	18	0	36R
	0.99573	1.1011	0.796296	1.10371			23	0	0	ElavGSweak>dMaf1RNAi	-			16	14	0	36R
	1.03527	1.16894	0.802451	0.990173			26	0	0	ElavGSweak>dMaf1RNAi	-			17	22	0	36R
	1.14607	1.39312	0.560744	0.8969			28	0	0	ElavGSweak>dMaf1RNAi	-			18	16	0	36R
	0.822931	1.18176	0.74624	1.2459			30	0	0	ElavGSweak>dMaf1RNAi	-			19	11	0	36R
							33	2	0	ElavGSweak>dMaf1RNAi	-			20	5	0	36R
							35	0	0	ElavGSweak>dMaf1RNAi	-			21	6	0	36R
							37	0	0	ElavGSweak>dMaf1RNAi	-			23	2	0	36R
							40	0	0	ElavGSweak>dMaf1RNAi	-			24	0	0	36R
							42	1	0	ElavGSweak>dMaf1RNAi	-			24	0	0	36R
							44	1	0	ElavGSweak>dMaf1RNAi	-			24	0	0	36R
							47	1	0	ElavGSweak>dMaf1RNAi	-			24	0	0	36R
							49	1	0	ElavGSweak>dMaf1RNAi	-			24	0	0	36R
							51	7	0	ElavGSweak>dMaf1RNAi	-			24	0	0	36R
							54	8	0	ElavGSweak>dMaf1RNAi	-			24	0	0	36R
							56	4	0	ElavGSweak>dMaf1RNAi	-			24	0	0	36R
							58	8	0	ElavGSweak>dMaf1RNAi	-			24	0	0	36R
							61	11	0	ElavGSweak>dMaf1RNAi	-			24	0	0	36R
							63	4	0	ElavGSweak>dMaf1RNAi	-			24	0	0	36R
							65	3	0	ElavGSweak>dMaf1RNAi	-			24	0	0	36R
							68	14	0	ElavGSweak>dMaf1RNAi	-			24	0	0	36R
							70	13	0	ElavGSweak>dMaf1RNAi	-			24	0	0	36R
							73	14	0	ElavGSweak>dMaf1RNAi	-			24	0	0	36R
							75	5	0	ElavGSweak>dMaf1RNAi	-			24	0	0	36R
							77	11	0	ElavGSweak>dMaf1RNAi	-			24	0	0	36R
							79	7	0	ElavGSweak>dMaf1RNAi	-			24	0	0	36R
							82	8	0	ElavGSweak>dMaf1RNAi	-			24	0	0	36R
							84	8	0	ElavGSweak>dMaf1RNAi	-			24	0	0	36R
							86	2	0	ElavGSweak>dMaf1RNAi	-			24	0	0	36R
							89	4	0	ElavGSweak>dMaf1RNAi	-			24	0	0	36R
							91	9	0	ElavGSweak>dMaf1RNAi	-			24	0	0	36R
							93	2	0	ElavGSweak>dMaf1RNAi	-			24	0	0	36R
							96	3	0	ElavGSweak>dMaf1RNAi	-			24	0	0	36R
							99	0	0	ElavGSweak>dMaf1RNAi	-			24	0	0	36R
							99	0	0	ElavGSweak>dMaf1RNAi	-			24	0	0	36R
							99	0	0	ElavGSweak>dMaf1RNAi	-			24	0	0	36R
							99	0	0	ElavGSweak>dMaf1RNAi	-			24	0	0	36R
							99	0	0	ElavGSweak>dMaf1RNAi	-			24	0	0	36R
							99	0	0	ElavGSweak>dMaf1RNAi	-			24	0	0	36R
							99	0	0	ElavGSweak>dMaf1RNAi	-			24	0	0	36R
							99	0	0	ElavGSweak>dMaf1RNAi	-			24	0	0	36R
							99	0	0	ElavGSweak>dMaf1RNAi	-			24	0	0	36R
							99	0	0	ElavGSweak>dMaf1RNAi	-			24	0	0	36R
							99	0	0	ElavGSweak>dMaf1RNAi	-			24	0	0	36R
							99	0	0	ElavGSweak>dMaf1RNAi	-			24	0	0	36R
							99	0	0	ElavGSweak>dMaf1RNAi	-			24	0	0	36R
							99	0	0	ElavGSweak>dMaf1RNAi	-			24	0	0	36R
							99	0	0	ElavGSweak>dMaf1RNAi	-			24	0	0	36R
							99	0	0	ElavGSweak>dMaf1RNAi	-			24	0	0	36R
							99	0	0	ElavGSweak>dMaf1RNAi	-			24	0	0	36R
							99	0	0	ElavGSweak>dMaf1RNAi	-			24	0	0	36R
							99	0	0	ElavGSweak>dMaf1RNAi	-			24	0	0	36R
							99	0	0	ElavGSweak>dMaf1RNAi	-			24	0	0	36R
							99	0	0	ElavGSweak>dMaf1RNAi	-			24	0	0	36R
							99	0	0	ElavGSweak>dMaf1RNAi	-			24	0	0	36R
							99	0	0	ElavGSweak>dMaf1RNAi	-			24	0	0	36R
							99	0	0	ElavGSweak>dMaf1RNAi	-			24	0	0	36R
							99	0	0	ElavGSweak>dMaf1RNAi	-			24	0	0	36R
							99	0	0	ElavGSweak>dMaf1RNAi	-			24	0	0	36R
							99	0	0	ElavGSweak>dMaf1RNAi	-			24	0	0	36R
							99	0	0	ElavGSweak>dMaf1RNAi	-			24	0	0	36R
							99	0	0	ElavGSweak>dMaf1RNAi	-			24	0	0	36R
							99	0	0	ElavGSweak>dMaf1RNAi	-			24	0	0	36R
							99	0	0	ElavGSweak>dMaf1RNAi	-			24	0	0	36R
							99	0	0	ElavGSweak>dMaf1RNAi	-			24	0	0	36R
							99	0	0	ElavGSweak>dMaf1RNAi	-			24	0	0	36R
							99	0	0	ElavGSweak>dMaf1RNAi	-			24	0	0	36R
							99	0	0	ElavGSweak>dMaf1RNAi	-			24	0	0	36R
							5.291666666666667	0	1	ElavGSweak>dMaf1RNAi	-			2.29167	5	1	36R
							7.0541666666666671	0	1	ElavGSweak>dMaf1RNAi	-			5.05417	0	1	36R
							9.1409722222222225	0	1	ElavGSweak>dMaf1RNAi	-			7.14097	0	1	36R
							12.152777777777779	0	1	ElavGSweak>dMaf1RNAi	-			10.1528	0	1	36R
							14.019444444444446	0	1	ElavGSweak>dMaf1RNAi	-			12.0194	0	1	36R
							16	0	1	ElavGSweak>dMaf1RNAi	-			13	0	1	36R
							19	0	1	ElavGSweak>dMaf1RNAi	-			14	0	1	36R
							21	0	1	ElavGSweak>dMaf1RNAi	-			15	0	1	36R
							23	0	1	ElavGSweak>dMaf1RNAi	-			16	0	1	36R
							26	0	1	ElavGSweak>dMaf1RNAi	-			17	0	1	36R
							28	0	1	ElavGSweak>dMaf1RNAi	-			18	0	1	36R
							30	0	1	ElavGSweak>dMaf1RNAi	-			19	0	1	36R
							33	0	1	ElavGSweak>dMaf1RNAi	-			20	0	1	36R
							35	0	1	ElavGSweak>dMaf1RNAi	-			21	0	1	36R
							37	0	1	ElavGSweak>dMaf1RNAi	-			23	0	1	36R
							40	0	1	ElavGSweak>dMaf1RNAi	-			24	0	1	36R
							42	0	1	ElavGSweak>dMaf1RNAi	-			24	0	1	36R
							44	0	1	ElavGSweak>dMaf1RNAi	-			24	0	1	36R
							47	0	1	ElavGSweak>dMaf1RNAi	-			24	0	1	36R
							49	0	1	ElavGSweak>dMaf1RNAi	-			24	0	1	36R
							51	0	1	ElavGSweak>dMaf1RNAi	-			24	0	1	36R
							54	0	1	ElavGSweak>dMaf1RNAi	-			24	0	1	36R
							56	0	1	ElavGSweak>dMaf1RNAi	-			24	0	1	36R
							58	0	1	ElavGSweak>dMaf1RNAi	-			24	0	1	36R
							61	0	1	ElavGSweak>dMaf1RNAi	-			24	0	1	36R
							63	0	1	ElavGSweak>dMaf1RNAi	-			24	0	1	36R
							65	0	1	ElavGSweak>dMaf1RNAi	-			24	0	1	36R
							68	0	1	ElavGSweak>dMaf1RNAi	-			24	0	1	36R
							70	0	1	ElavGSweak>dMaf1RNAi	-			24	0	1	36R
							73	1	1	ElavGSweak>dMaf1RNAi	-			24	0	1	36R
							75	0	1	ElavGSweak>dMaf1RNAi	-			24	0	1	36R
							77	0	1	ElavGSweak>dMaf1RNAi	-			24	0	1	36R
							79	0	1	ElavGSweak>dMaf1RNAi	-			24	0	1	36R
							82	0	1	ElavGSweak>dMaf1RNAi	-			24	0	1	36R
							84	0	1	ElavGSweak>dMaf1RNAi	-			24	0	1	36R
							86	0	1	ElavGSweak>dMaf1RNAi	-			24	0	1	36R
							89	0	1	ElavGSweak>dMaf1RNAi	-			24	0	1	36R
							91	0	1	ElavGSweak>dMaf1RNAi	-			24	0	1	36R
							93	0	1	ElavGSweak>dMaf1RNAi	-			24	0	1	36R
							96	0	1	ElavGSweak>dMaf1RNAi	-			24	0	1	36R
							99	0	1	ElavGSweak>dMaf1RNAi	-			24	0	1	36R
							99	0	1	ElavGSweak>dMaf1RNAi	-			24	0	1	36R
							99	0	1	ElavGSweak>dMaf1RNAi	-			24	0	1	36R
							99	0	1	ElavGSweak>dMaf1RNAi	-			24	0	1	36R
							99	0	1	ElavGSweak>dMaf1RNAi	-			24	0	1	36R
							99	0	1	ElavGSweak>dMaf1RNAi	-			24	0	1	36R
							99	0	1	ElavGSweak>dMaf1RNAi	-			24	0	1	36R
							99	0	1	ElavGSweak>dMaf1RNAi	-			24	0	1	36R
							99	0	1	ElavGSweak>dMaf1RNAi	-			24	0	1	36R
							99	0	1	ElavGSweak>dMaf1RNAi	-			24	0	1	36R
							99	0	1	ElavGSweak>dMaf1RNAi	-			24	0	1	36R
							99	0	1	ElavGSweak>dMaf1RNAi	-			24	0	1	36R
							99	0	1	ElavGSweak>dMaf1RNAi	-			24	0	1	36R
							99	0	1	ElavGSweak>dMaf1RNAi	-			24	0	1	36R
							99	0	1	ElavGSweak>dMaf1RNAi	-			24	0	1	36R
							99	0	1	ElavGSweak>dMaf1RNAi	-			24	0	1	36R
							99	0	1	ElavGSweak>dMaf1RNAi	-			24	0	1	36R
							99	0	1	ElavGSweak>dMaf1RNAi	-			24	0	1	36R
							99	0	1	ElavGSweak>dMaf1RNAi	-			24	0	1	36R
							99	0	1	ElavGSweak>dMaf1RNAi	-			24	0	1	36R
							99	0	1	ElavGSweak>dMaf1RNAi	-			24	0	1	36R
							99	0	1	ElavGSweak>dMaf1RNAi	-			24	0	1	36R
							99	0	1	ElavGSweak>dMaf1RNAi	-			24	0	1	36R
							99	0	1	ElavGSweak>dMaf1RNAi	-			24	0	1	36R
							99	0	1	ElavGSweak>dMaf1RNAi	-			24	0	1	36R
							99	0	1	ElavGSweak>dMaf1RNAi	-			24	0	1	36R
							99	0	1	ElavGSweak>dMaf1RNAi	-			24	0	1	36R
							99	0	1	ElavGSweak>dMaf1RNAi	-			24	0	1	36R
							99	0	1	ElavGSweak>dMaf1RNAi	-			24	0	1	36R
							99	0	1	ElavGSweak>dMaf1RNAi	-			24	0	1	36R
							99	0	1	ElavGSweak>dMaf1RNAi	-			24	0	1	36R
							99	0	1	ElavGSweak>dMaf1RNAi	-			24	0	1	36R
							99	0	1	ElavGSweak>dMaf1RNAi	-			24	0	1	36R
							99	0	1	ElavGSweak>dMaf1RNAi	-			24	0	1	36R
							99	0	1	ElavGSweak>dMaf1RNAi	-			24	0	1	36R
							5.291666666666667	0	0	ElavGSweak>dMaf1RNAi;Rps5aRNAi	-			2.29167	0	0	36R;dMaf1RNAi
							7.0541666666666671	0	0	ElavGSweak>dMaf1RNAi;Rps5aRNAi	-			5.05417	0	0	36R;dMaf1RNAi
							9.1409722222222225	0	0	ElavGSweak>dMaf1RNAi;Rps5aRNAi	-			7.14097	0	0	36R;dMaf1RNAi
							12.152777777777779	0	0	ElavGSweak>dMaf1RNAi;Rps5aRNAi	-			10.1528	0	0	36R;dMaf1RNAi
							14.019444444444446	0	0	ElavGSweak>dMaf1RNAi;Rps5aRNAi	-			12.0194	2	0	36R;dMaf1RNAi
							16	0	0	ElavGSweak>dMaf1RNAi;Rps5aRNAi	-			13	3	0	36R;dMaf1RNAi
							19	0	0	ElavGSweak>dMaf1RNAi;Rps5aRNAi	-			14	23	0	36R;dMaf1RNAi
							21	0	0	ElavGSweak>dMaf1RNAi;Rps5aRNAi	-			15	16	0	36R;dMaf1RNAi
							23	0	0	ElavGSweak>dMaf1RNAi;Rps5aRNAi	-			16	11	0	36R;dMaf1RNAi
							26	0	0	ElavGSweak>dMaf1RNAi;Rps5aRNAi	-			17	20	0	36R;dMaf1RNAi
							28	0	0	ElavGSweak>dMaf1RNAi;Rps5aRNAi	-			18	11	0	36R;dMaf1RNAi
							30	0	0	ElavGSweak>dMaf1RNAi;Rps5aRNAi	-			19	15	0	36R;dMaf1RNAi
							33	0	0	ElavGSweak>dMaf1RNAi;Rps5aRNAi	-			20	20	0	36R;dMaf1RNAi
							35	1	0	ElavGSweak>dMaf1RNAi;Rps5aRNAi	-			21	11	0	36R;dMaf1RNAi
							37	1	0	ElavGSweak>dMaf1RNAi;Rps5aRNAi	-			23	7	0	36R;dMaf1RNAi
							40	0	0	ElavGSweak>dMaf1RNAi;Rps5aRNAi	-			24	2	0	36R;dMaf1RNAi
							42	0	0	ElavGSweak>dMaf1RNAi;Rps5aRNAi	-			24	0	0	36R;dMaf1RNAi
							44	1	0	ElavGSweak>dMaf1RNAi;Rps5aRNAi	-			24	0	0	36R;dMaf1RNAi
							47	4	0	ElavGSweak>dMaf1RNAi;Rps5aRNAi	-			24	0	0	36R;dMaf1RNAi
							49	1	0	ElavGSweak>dMaf1RNAi;Rps5aRNAi	-			24	0	0	36R;dMaf1RNAi
							51	3	0	ElavGSweak>dMaf1RNAi;Rps5aRNAi	-			24	0	0	36R;dMaf1RNAi
							54	4	0	ElavGSweak>dMaf1RNAi;Rps5aRNAi	-			24	0	0	36R;dMaf1RNAi
							56	5	0	ElavGSweak>dMaf1RNAi;Rps5aRNAi	-			24	0	0	36R;dMaf1RNAi
							58	11	0	ElavGSweak>dMaf1RNAi;Rps5aRNAi	-			24	0	0	36R;dMaf1RNAi
							61	15	0	ElavGSweak>dMaf1RNAi;Rps5aRNAi	-			24	0	0	36R;dMaf1RNAi
							63	7	0	ElavGSweak>dMaf1RNAi;Rps5aRNAi	-			24	0	0	36R;dMaf1RNAi
							65	8	0	ElavGSweak>dMaf1RNAi;Rps5aRNAi	-			24	0	0	36R;dMaf1RNAi
							68	15	0	ElavGSweak>dMaf1RNAi;Rps5aRNAi	-			24	0	0	36R;dMaf1RNAi
							70	6	0	ElavGSweak>dMaf1RNAi;Rps5aRNAi	-			24	0	0	36R;dMaf1RNAi
							73	21	0	ElavGSweak>dMaf1RNAi;Rps5aRNAi	-			24	0	0	36R;dMaf1RNAi
							75	12	0	ElavGSweak>dMaf1RNAi;Rps5aRNAi	-			24	0	0	36R;dMaf1RNAi
							77	8	0	ElavGSweak>dMaf1RNAi;Rps5aRNAi	-			24	0	0	36R;dMaf1RNAi
							79	5	0	ElavGSweak>dMaf1RNAi;Rps5aRNAi	-			24	0	0	36R;dMaf1RNAi
							82	9	0	ElavGSweak>dMaf1RNAi;Rps5aRNAi	-			24	0	0	36R;dMaf1RNAi
							84	4	0	ElavGSweak>dMaf1RNAi;Rps5aRNAi	-			24	0	0	36R;dMaf1RNAi
							86	2	0	ElavGSweak>dMaf1RNAi;Rps5aRNAi	-			24	0	0	36R;dMaf1RNAi
							89	4	0	ElavGSweak>dMaf1RNAi;Rps5aRNAi	-			24	0	0	36R;dMaf1RNAi
							91	3	0	ElavGSweak>dMaf1RNAi;Rps5aRNAi	-			24	0	0	36R;dMaf1RNAi
							93	0	0	ElavGSweak>dMaf1RNAi;Rps5aRNAi	-			24	0	0	36R;dMaf1RNAi
							96	0	0	ElavGSweak>dMaf1RNAi;Rps5aRNAi	-			24	0	0	36R;dMaf1RNAi
							99	0	0	ElavGSweak>dMaf1RNAi;Rps5aRNAi	-			24	0	0	36R;dMaf1RNAi
							99	0	0	ElavGSweak>dMaf1RNAi;Rps5aRNAi	-			24	0	0	36R;dMaf1RNAi
							99	0	0	ElavGSweak>dMaf1RNAi;Rps5aRNAi	-			24	0	0	36R;dMaf1RNAi
							99	0	0	ElavGSweak>dMaf1RNAi;Rps5aRNAi	-			24	0	0	36R;dMaf1RNAi
							99	0	0	ElavGSweak>dMaf1RNAi;Rps5aRNAi	-			24	0	0	36R;dMaf1RNAi
							99	0	0	ElavGSweak>dMaf1RNAi;Rps5aRNAi	-			24	0	0	36R;dMaf1RNAi
							99	0	0	ElavGSweak>dMaf1RNAi;Rps5aRNAi	-			24	0	0	36R;dMaf1RNAi
							99	0	0	ElavGSweak>dMaf1RNAi;Rps5aRNAi	-			24	0	0	36R;dMaf1RNAi
							99	0	0	ElavGSweak>dMaf1RNAi;Rps5aRNAi	-			24	0	0	36R;dMaf1RNAi
							99	0	0	ElavGSweak>dMaf1RNAi;Rps5aRNAi	-			24	0	0	36R;dMaf1RNAi
							99	0	0	ElavGSweak>dMaf1RNAi;Rps5aRNAi	-			24	0	0	36R;dMaf1RNAi
							99	0	0	ElavGSweak>dMaf1RNAi;Rps5aRNAi	-			24	0	0	36R;dMaf1RNAi
							99	0	0	ElavGSweak>dMaf1RNAi;Rps5aRNAi	-			24	0	0	36R;dMaf1RNAi
							99	0	0	ElavGSweak>dMaf1RNAi;Rps5aRNAi	-			24	0	0	36R;dMaf1RNAi
							99	0	0	ElavGSweak>dMaf1RNAi;Rps5aRNAi	-			24	0	0	36R;dMaf1RNAi
							99	0	0	ElavGSweak>dMaf1RNAi;Rps5aRNAi	-			24	0	0	36R;dMaf1RNAi
							99	0	0	ElavGSweak>dMaf1RNAi;Rps5aRNAi	-			24	0	0	36R;dMaf1RNAi
							99	0	0	ElavGSweak>dMaf1RNAi;Rps5aRNAi	-			24	0	0	36R;dMaf1RNAi
							99	0	0	ElavGSweak>dMaf1RNAi;Rps5aRNAi	-			24	0	0	36R;dMaf1RNAi
							99	0	0	ElavGSweak>dMaf1RNAi;Rps5aRNAi	-			24	0	0	36R;dMaf1RNAi
							99	0	0	ElavGSweak>dMaf1RNAi;Rps5aRNAi	-			24	0	0	36R;dMaf1RNAi
							99	0	0	ElavGSweak>dMaf1RNAi;Rps5aRNAi	-			24	0	0	36R;dMaf1RNAi
							99	0	0	ElavGSweak>dMaf1RNAi;Rps5aRNAi	-			24	0	0	36R;dMaf1RNAi
							99	0	0	ElavGSweak>dMaf1RNAi;Rps5aRNAi	-			24	0	0	36R;dMaf1RNAi
							99	0	0	ElavGSweak>dMaf1RNAi;Rps5aRNAi	-			24	0	0	36R;dMaf1RNAi
							99	0	0	ElavGSweak>dMaf1RNAi;Rps5aRNAi	-			24	0	0	36R;dMaf1RNAi
							99	0	0	ElavGSweak>dMaf1RNAi;Rps5aRNAi	-			24	0	0	36R;dMaf1RNAi
							99	0	0	ElavGSweak>dMaf1RNAi;Rps5aRNAi	-			24	0	0	36R;dMaf1RNAi
							99	0	0	ElavGSweak>dMaf1RNAi;Rps5aRNAi	-			24	0	0	36R;dMaf1RNAi
							99	0	0	ElavGSweak>dMaf1RNAi;Rps5aRNAi	-			24	0	0	36R;dMaf1RNAi
							99	0	0	ElavGSweak>dMaf1RNAi;Rps5aRNAi	-			24	0	0	36R;dMaf1RNAi
							99	0	0	ElavGSweak>dMaf1RNAi;Rps5aRNAi	-			24	0	0	36R;dMaf1RNAi
							99	0	0	ElavGSweak>dMaf1RNAi;Rps5aRNAi	-			24	0	0	36R;dMaf1RNAi
							99	0	0	ElavGSweak>dMaf1RNAi;Rps5aRNAi	-			24	0	0	36R;dMaf1RNAi
							99	0	0	ElavGSweak>dMaf1RNAi;Rps5aRNAi	-			24	0	0	36R;dMaf1RNAi
							5.291666666666667	0	1	ElavGSweak>dMaf1RNAi;Rps5aRNAi	-			2.29167	0	1	36R;dMaf1RNAi
							7.0541666666666671	0	1	ElavGSweak>dMaf1RNAi;Rps5aRNAi	-			5.05417	0	1	36R;dMaf1RNAi
							9.1409722222222225	0	1	ElavGSweak>dMaf1RNAi;Rps5aRNAi	-			7.14097	0	1	36R;dMaf1RNAi
							12.152777777777779	0	1	ElavGSweak>dMaf1RNAi;Rps5aRNAi	-			10.1528	0	1	36R;dMaf1RNAi
							14.019444444444446	0	1	ElavGSweak>dMaf1RNAi;Rps5aRNAi	-			12.0194	0	1	36R;dMaf1RNAi
							16	0	1	ElavGSweak>dMaf1RNAi;Rps5aRNAi	-			13	0	1	36R;dMaf1RNAi
							19	0	1	ElavGSweak>dMaf1RNAi;Rps5aRNAi	-			14	0	1	36R;dMaf1RNAi
							21	0	1	ElavGSweak>dMaf1RNAi;Rps5aRNAi	-			15	0	1	36R;dMaf1RNAi
							23	0	1	ElavGSweak>dMaf1RNAi;Rps5aRNAi	-			16	0	1	36R;dMaf1RNAi
							26	0	1	ElavGSweak>dMaf1RNAi;Rps5aRNAi	-			17	1	1	36R;dMaf1RNAi
							28	0	1	ElavGSweak>dMaf1RNAi;Rps5aRNAi	-			18	0	1	36R;dMaf1RNAi
							30	0	1	ElavGSweak>dMaf1RNAi;Rps5aRNAi	-			19	0	1	36R;dMaf1RNAi
							33	0	1	ElavGSweak>dMaf1RNAi;Rps5aRNAi	-			20	0	1	36R;dMaf1RNAi
							35	0	1	ElavGSweak>dMaf1RNAi;Rps5aRNAi	-			21	0	1	36R;dMaf1RNAi
							37	0	1	ElavGSweak>dMaf1RNAi;Rps5aRNAi	-			23	0	1	36R;dMaf1RNAi
							40	0	1	ElavGSweak>dMaf1RNAi;Rps5aRNAi	-			24	0	1	36R;dMaf1RNAi
							42	0	1	ElavGSweak>dMaf1RNAi;Rps5aRNAi	-			24	0	1	36R;dMaf1RNAi
							44	0	1	ElavGSweak>dMaf1RNAi;Rps5aRNAi	-			24	0	1	36R;dMaf1RNAi
							47	1	1	ElavGSweak>dMaf1RNAi;Rps5aRNAi	-			24	0	1	36R;dMaf1RNAi
							49	0	1	ElavGSweak>dMaf1RNAi;Rps5aRNAi	-			24	0	1	36R;dMaf1RNAi
							51	0	1	ElavGSweak>dMaf1RNAi;Rps5aRNAi	-			24	0	1	36R;dMaf1RNAi
							54	0	1	ElavGSweak>dMaf1RNAi;Rps5aRNAi	-			24	0	1	36R;dMaf1RNAi
							56	0	1	ElavGSweak>dMaf1RNAi;Rps5aRNAi	-			24	0	1	36R;dMaf1RNAi
							58	0	1	ElavGSweak>dMaf1RNAi;Rps5aRNAi	-			24	0	1	36R;dMaf1RNAi
							61	0	1	ElavGSweak>dMaf1RNAi;Rps5aRNAi	-			24	0	1	36R;dMaf1RNAi
							63	0	1	ElavGSweak>dMaf1RNAi;Rps5aRNAi	-			24	0	1	36R;dMaf1RNAi
							65	0	1	ElavGSweak>dMaf1RNAi;Rps5aRNAi	-			24	0	1	36R;dMaf1RNAi
							68	0	1	ElavGSweak>dMaf1RNAi;Rps5aRNAi	-			24	0	1	36R;dMaf1RNAi
							70	0	1	ElavGSweak>dMaf1RNAi;Rps5aRNAi	-			24	0	1	36R;dMaf1RNAi
							73	0	1	ElavGSweak>dMaf1RNAi;Rps5aRNAi	-			24	0	1	36R;dMaf1RNAi
							75	0	1	ElavGSweak>dMaf1RNAi;Rps5aRNAi	-			24	0	1	36R;dMaf1RNAi
							77	0	1	ElavGSweak>dMaf1RNAi;Rps5aRNAi	-			24	0	1	36R;dMaf1RNAi
							79	0	1	ElavGSweak>dMaf1RNAi;Rps5aRNAi	-			24	0	1	36R;dMaf1RNAi
							82	0	1	ElavGSweak>dMaf1RNAi;Rps5aRNAi	-			24	0	1	36R;dMaf1RNAi
							84	0	1	ElavGSweak>dMaf1RNAi;Rps5aRNAi	-			24	0	1	36R;dMaf1RNAi
							86	0	1	ElavGSweak>dMaf1RNAi;Rps5aRNAi	-			24	0	1	36R;dMaf1RNAi
							89	0	1	ElavGSweak>dMaf1RNAi;Rps5aRNAi	-			24	0	1	36R;dMaf1RNAi
							91	0	1	ElavGSweak>dMaf1RNAi;Rps5aRNAi	-			24	0	1	36R;dMaf1RNAi
							93	0	1	ElavGSweak>dMaf1RNAi;Rps5aRNAi	-			24	0	1	36R;dMaf1RNAi
							96	0	1	ElavGSweak>dMaf1RNAi;Rps5aRNAi	-			24	0	1	36R;dMaf1RNAi
							99	0	1	ElavGSweak>dMaf1RNAi;Rps5aRNAi	-			24	0	1	36R;dMaf1RNAi
							99	0	1	ElavGSweak>dMaf1RNAi;Rps5aRNAi	-			24	0	1	36R;dMaf1RNAi
							99	0	1	ElavGSweak>dMaf1RNAi;Rps5aRNAi	-			24	0	1	36R;dMaf1RNAi
							99	0	1	ElavGSweak>dMaf1RNAi;Rps5aRNAi	-			24	0	1	36R;dMaf1RNAi
							99	0	1	ElavGSweak>dMaf1RNAi;Rps5aRNAi	-			24	0	1	36R;dMaf1RNAi
							99	0	1	ElavGSweak>dMaf1RNAi;Rps5aRNAi	-			24	0	1	36R;dMaf1RNAi
							99	0	1	ElavGSweak>dMaf1RNAi;Rps5aRNAi	-			24	0	1	36R;dMaf1RNAi
							99	0	1	ElavGSweak>dMaf1RNAi;Rps5aRNAi	-			24	0	1	36R;dMaf1RNAi
							99	0	1	ElavGSweak>dMaf1RNAi;Rps5aRNAi	-			24	0	1	36R;dMaf1RNAi
							99	0	1	ElavGSweak>dMaf1RNAi;Rps5aRNAi	-			24	0	1	36R;dMaf1RNAi
							99	0	1	ElavGSweak>dMaf1RNAi;Rps5aRNAi	-			24	0	1	36R;dMaf1RNAi
							99	0	1	ElavGSweak>dMaf1RNAi;Rps5aRNAi	-			24	0	1	36R;dMaf1RNAi
							99	0	1	ElavGSweak>dMaf1RNAi;Rps5aRNAi	-			24	0	1	36R;dMaf1RNAi
							99	0	1	ElavGSweak>dMaf1RNAi;Rps5aRNAi	-			24	0	1	36R;dMaf1RNAi
							99	0	1	ElavGSweak>dMaf1RNAi;Rps5aRNAi	-			24	0	1	36R;dMaf1RNAi
							99	0	1	ElavGSweak>dMaf1RNAi;Rps5aRNAi	-			24	0	1	36R;dMaf1RNAi
							99	0	1	ElavGSweak>dMaf1RNAi;Rps5aRNAi	-			24	0	1	36R;dMaf1RNAi
							99	0	1	ElavGSweak>dMaf1RNAi;Rps5aRNAi	-			24	0	1	36R;dMaf1RNAi
							99	0	1	ElavGSweak>dMaf1RNAi;Rps5aRNAi	-			24	0	1	36R;dMaf1RNAi
							99	0	1	ElavGSweak>dMaf1RNAi;Rps5aRNAi	-			24	0	1	36R;dMaf1RNAi
							99	0	1	ElavGSweak>dMaf1RNAi;Rps5aRNAi	-			24	0	1	36R;dMaf1RNAi
							99	0	1	ElavGSweak>dMaf1RNAi;Rps5aRNAi	-			24	0	1	36R;dMaf1RNAi
							99	0	1	ElavGSweak>dMaf1RNAi;Rps5aRNAi	-			24	0	1	36R;dMaf1RNAi
							99	0	1	ElavGSweak>dMaf1RNAi;Rps5aRNAi	-			24	0	1	36R;dMaf1RNAi
							99	0	1	ElavGSweak>dMaf1RNAi;Rps5aRNAi	-			24	0	1	36R;dMaf1RNAi
							99	0	1	ElavGSweak>dMaf1RNAi;Rps5aRNAi	-			24	0	1	36R;dMaf1RNAi
							99	0	1	ElavGSweak>dMaf1RNAi;Rps5aRNAi	-			24	0	1	36R;dMaf1RNAi
							99	0	1	ElavGSweak>dMaf1RNAi;Rps5aRNAi	-			24	0	1	36R;dMaf1RNAi
							99	0	1	ElavGSweak>dMaf1RNAi;Rps5aRNAi	-			24	0	1	36R;dMaf1RNAi
							99	0	1	ElavGSweak>dMaf1RNAi;Rps5aRNAi	-			24	0	1	36R;dMaf1RNAi
							99	0	1	ElavGSweak>dMaf1RNAi;Rps5aRNAi	-			24	0	1	36R;dMaf1RNAi
							99	0	1	ElavGSweak>dMaf1RNAi;Rps5aRNAi	-			24	0	1	36R;dMaf1RNAi
							99	0	1	ElavGSweak>dMaf1RNAi;Rps5aRNAi	-			24	0	1	36R;dMaf1RNAi
							99	0	1	ElavGSweak>dMaf1RNAi;Rps5aRNAi	-			24	0	1	36R;dMaf1RNAi
							99	0	1	ElavGSweak>dMaf1RNAi;Rps5aRNAi	-			24	0	1	36R;dMaf1RNAi
							5.291666666666667	0	0	ElavGSweak>dMaf1RNAi	+
							7.0541666666666671	0	0	ElavGSweak>dMaf1RNAi	+
							9.1409722222222225	0	0	ElavGSweak>dMaf1RNAi	+
							12.152777777777779	0	0	ElavGSweak>dMaf1RNAi	+
							14.019444444444446	0	0	ElavGSweak>dMaf1RNAi	+
							16	0	0	ElavGSweak>dMaf1RNAi	+
							19	0	0	ElavGSweak>dMaf1RNAi	+
							21	0	0	ElavGSweak>dMaf1RNAi	+
							23	0	0	ElavGSweak>dMaf1RNAi	+
							26	0	0	ElavGSweak>dMaf1RNAi	+
							28	0	0	ElavGSweak>dMaf1RNAi	+
							30	0	0	ElavGSweak>dMaf1RNAi	+
							33	0	0	ElavGSweak>dMaf1RNAi	+
							35	0	0	ElavGSweak>dMaf1RNAi	+
							37	0	0	ElavGSweak>dMaf1RNAi	+
							40	1	0	ElavGSweak>dMaf1RNAi	+
							42	0	0	ElavGSweak>dMaf1RNAi	+
							44	0	0	ElavGSweak>dMaf1RNAi	+
							47	0	0	ElavGSweak>dMaf1RNAi	+
							49	1	0	ElavGSweak>dMaf1RNAi	+
							51	0	0	ElavGSweak>dMaf1RNAi	+
							54	6	0	ElavGSweak>dMaf1RNAi	+
							56	2	0	ElavGSweak>dMaf1RNAi	+
							58	4	0	ElavGSweak>dMaf1RNAi	+
							61	4	0	ElavGSweak>dMaf1RNAi	+
							63	7	0	ElavGSweak>dMaf1RNAi	+
							65	3	0	ElavGSweak>dMaf1RNAi	+
							68	8	0	ElavGSweak>dMaf1RNAi	+
							70	4	0	ElavGSweak>dMaf1RNAi	+
							73	8	0	ElavGSweak>dMaf1RNAi	+
							75	3	0	ElavGSweak>dMaf1RNAi	+
							77	6	0	ElavGSweak>dMaf1RNAi	+
							79	6	0	ElavGSweak>dMaf1RNAi	+
							82	9	0	ElavGSweak>dMaf1RNAi	+
							84	7	0	ElavGSweak>dMaf1RNAi	+
							86	8	0	ElavGSweak>dMaf1RNAi	+
							89	17	0	ElavGSweak>dMaf1RNAi	+
							91	14	0	ElavGSweak>dMaf1RNAi	+
							93	9	0	ElavGSweak>dMaf1RNAi	+
							96	13	0	ElavGSweak>dMaf1RNAi	+
							99	3	0	ElavGSweak>dMaf1RNAi	+
							99	0	0	ElavGSweak>dMaf1RNAi	+
							99	0	0	ElavGSweak>dMaf1RNAi	+
							99	0	0	ElavGSweak>dMaf1RNAi	+
							99	0	0	ElavGSweak>dMaf1RNAi	+
							99	0	0	ElavGSweak>dMaf1RNAi	+
							99	0	0	ElavGSweak>dMaf1RNAi	+
							99	0	0	ElavGSweak>dMaf1RNAi	+
							99	0	0	ElavGSweak>dMaf1RNAi	+
							99	0	0	ElavGSweak>dMaf1RNAi	+
							99	0	0	ElavGSweak>dMaf1RNAi	+
							99	0	0	ElavGSweak>dMaf1RNAi	+
							99	0	0	ElavGSweak>dMaf1RNAi	+
							99	0	0	ElavGSweak>dMaf1RNAi	+
							99	0	0	ElavGSweak>dMaf1RNAi	+
							99	0	0	ElavGSweak>dMaf1RNAi	+
							99	0	0	ElavGSweak>dMaf1RNAi	+
							99	0	0	ElavGSweak>dMaf1RNAi	+
							99	0	0	ElavGSweak>dMaf1RNAi	+
							99	0	0	ElavGSweak>dMaf1RNAi	+
							99	0	0	ElavGSweak>dMaf1RNAi	+
							99	0	0	ElavGSweak>dMaf1RNAi	+
							99	0	0	ElavGSweak>dMaf1RNAi	+
							99	0	0	ElavGSweak>dMaf1RNAi	+
							99	0	0	ElavGSweak>dMaf1RNAi	+
							99	0	0	ElavGSweak>dMaf1RNAi	+
							99	0	0	ElavGSweak>dMaf1RNAi	+
							99	0	0	ElavGSweak>dMaf1RNAi	+
							99	0	0	ElavGSweak>dMaf1RNAi	+
							99	0	0	ElavGSweak>dMaf1RNAi	+
							99	0	0	ElavGSweak>dMaf1RNAi	+
							99	0	0	ElavGSweak>dMaf1RNAi	+
							99	0	0	ElavGSweak>dMaf1RNAi	+
							99	0	0	ElavGSweak>dMaf1RNAi	+
							99	0	0	ElavGSweak>dMaf1RNAi	+
							5.291666666666667	0	1	ElavGSweak>dMaf1RNAi	+
							7.0541666666666671	0	1	ElavGSweak>dMaf1RNAi	+
							9.1409722222222225	0	1	ElavGSweak>dMaf1RNAi	+
							12.152777777777779	0	1	ElavGSweak>dMaf1RNAi	+
							14.019444444444446	0	1	ElavGSweak>dMaf1RNAi	+
							16	0	1	ElavGSweak>dMaf1RNAi	+
							19	0	1	ElavGSweak>dMaf1RNAi	+
							21	0	1	ElavGSweak>dMaf1RNAi	+
							23	0	1	ElavGSweak>dMaf1RNAi	+
							26	0	1	ElavGSweak>dMaf1RNAi	+
							28	0	1	ElavGSweak>dMaf1RNAi	+
							30	0	1	ElavGSweak>dMaf1RNAi	+
							33	0	1	ElavGSweak>dMaf1RNAi	+
							35	0	1	ElavGSweak>dMaf1RNAi	+
							37	1	1	ElavGSweak>dMaf1RNAi	+
							40	0	1	ElavGSweak>dMaf1RNAi	+
							42	0	1	ElavGSweak>dMaf1RNAi	+
							44	1	1	ElavGSweak>dMaf1RNAi	+
							47	0	1	ElavGSweak>dMaf1RNAi	+
							49	2	1	ElavGSweak>dMaf1RNAi	+
							51	0	1	ElavGSweak>dMaf1RNAi	+
							54	0	1	ElavGSweak>dMaf1RNAi	+
							56	0	1	ElavGSweak>dMaf1RNAi	+
							58	0	1	ElavGSweak>dMaf1RNAi	+
							61	0	1	ElavGSweak>dMaf1RNAi	+
							63	0	1	ElavGSweak>dMaf1RNAi	+
							65	0	1	ElavGSweak>dMaf1RNAi	+
							68	0	1	ElavGSweak>dMaf1RNAi	+
							70	0	1	ElavGSweak>dMaf1RNAi	+
							73	0	1	ElavGSweak>dMaf1RNAi	+
							75	0	1	ElavGSweak>dMaf1RNAi	+
							77	0	1	ElavGSweak>dMaf1RNAi	+
							79	0	1	ElavGSweak>dMaf1RNAi	+
							82	0	1	ElavGSweak>dMaf1RNAi	+
							84	0	1	ElavGSweak>dMaf1RNAi	+
							86	0	1	ElavGSweak>dMaf1RNAi	+
							89	0	1	ElavGSweak>dMaf1RNAi	+
							91	0	1	ElavGSweak>dMaf1RNAi	+
							93	0	1	ElavGSweak>dMaf1RNAi	+
							96	0	1	ElavGSweak>dMaf1RNAi	+
							99	0	1	ElavGSweak>dMaf1RNAi	+
							99	0	1	ElavGSweak>dMaf1RNAi	+
							99	0	1	ElavGSweak>dMaf1RNAi	+
							99	0	1	ElavGSweak>dMaf1RNAi	+
							99	0	1	ElavGSweak>dMaf1RNAi	+
							99	0	1	ElavGSweak>dMaf1RNAi	+
							99	0	1	ElavGSweak>dMaf1RNAi	+
							99	0	1	ElavGSweak>dMaf1RNAi	+
							99	0	1	ElavGSweak>dMaf1RNAi	+
							99	0	1	ElavGSweak>dMaf1RNAi	+
							99	0	1	ElavGSweak>dMaf1RNAi	+
							99	0	1	ElavGSweak>dMaf1RNAi	+
							99	0	1	ElavGSweak>dMaf1RNAi	+
							99	0	1	ElavGSweak>dMaf1RNAi	+
							99	0	1	ElavGSweak>dMaf1RNAi	+
							99	0	1	ElavGSweak>dMaf1RNAi	+
							99	0	1	ElavGSweak>dMaf1RNAi	+
							99	0	1	ElavGSweak>dMaf1RNAi	+
							99	0	1	ElavGSweak>dMaf1RNAi	+
							99	0	1	ElavGSweak>dMaf1RNAi	+
							99	0	1	ElavGSweak>dMaf1RNAi	+
							99	0	1	ElavGSweak>dMaf1RNAi	+
							99	0	1	ElavGSweak>dMaf1RNAi	+
							99	0	1	ElavGSweak>dMaf1RNAi	+
							99	0	1	ElavGSweak>dMaf1RNAi	+
							99	0	1	ElavGSweak>dMaf1RNAi	+
							99	0	1	ElavGSweak>dMaf1RNAi	+
							99	0	1	ElavGSweak>dMaf1RNAi	+
							99	0	1	ElavGSweak>dMaf1RNAi	+
							99	0	1	ElavGSweak>dMaf1RNAi	+
							99	0	1	ElavGSweak>dMaf1RNAi	+
							99	0	1	ElavGSweak>dMaf1RNAi	+
							99	0	1	ElavGSweak>dMaf1RNAi	+
							99	0	1	ElavGSweak>dMaf1RNAi	+
							99	0	1	ElavGSweak>dMaf1RNAi	+
							5.291666666666667	0	0	ElavGSweak>dMaf1RNAi;Rps5aRNAi	+
							7.0541666666666671	0	0	ElavGSweak>dMaf1RNAi;Rps5aRNAi	+
							9.1409722222222225	0	0	ElavGSweak>dMaf1RNAi;Rps5aRNAi	+
							12.152777777777779	0	0	ElavGSweak>dMaf1RNAi;Rps5aRNAi	+
							14.019444444444446	0	0	ElavGSweak>dMaf1RNAi;Rps5aRNAi	+
							16	0	0	ElavGSweak>dMaf1RNAi;Rps5aRNAi	+
							19	0	0	ElavGSweak>dMaf1RNAi;Rps5aRNAi	+
							21	0	0	ElavGSweak>dMaf1RNAi;Rps5aRNAi	+
							23	0	0	ElavGSweak>dMaf1RNAi;Rps5aRNAi	+
							26	0	0	ElavGSweak>dMaf1RNAi;Rps5aRNAi	+
							28	1	0	ElavGSweak>dMaf1RNAi;Rps5aRNAi	+
							30	0	0	ElavGSweak>dMaf1RNAi;Rps5aRNAi	+
							33	0	0	ElavGSweak>dMaf1RNAi;Rps5aRNAi	+
							35	0	0	ElavGSweak>dMaf1RNAi;Rps5aRNAi	+
							37	0	0	ElavGSweak>dMaf1RNAi;Rps5aRNAi	+
							40	4	0	ElavGSweak>dMaf1RNAi;Rps5aRNAi	+
							42	0	0	ElavGSweak>dMaf1RNAi;Rps5aRNAi	+
							44	0	0	ElavGSweak>dMaf1RNAi;Rps5aRNAi	+
							47	4	0	ElavGSweak>dMaf1RNAi;Rps5aRNAi	+
							49	1	0	ElavGSweak>dMaf1RNAi;Rps5aRNAi	+
							51	2	0	ElavGSweak>dMaf1RNAi;Rps5aRNAi	+
							54	8	0	ElavGSweak>dMaf1RNAi;Rps5aRNAi	+
							56	3	0	ElavGSweak>dMaf1RNAi;Rps5aRNAi	+
							58	10	0	ElavGSweak>dMaf1RNAi;Rps5aRNAi	+
							61	10	0	ElavGSweak>dMaf1RNAi;Rps5aRNAi	+
							63	9	0	ElavGSweak>dMaf1RNAi;Rps5aRNAi	+
							65	6	0	ElavGSweak>dMaf1RNAi;Rps5aRNAi	+
							68	19	0	ElavGSweak>dMaf1RNAi;Rps5aRNAi	+
							70	6	0	ElavGSweak>dMaf1RNAi;Rps5aRNAi	+
							73	21	0	ElavGSweak>dMaf1RNAi;Rps5aRNAi	+
							75	5	0	ElavGSweak>dMaf1RNAi;Rps5aRNAi	+
							77	10	0	ElavGSweak>dMaf1RNAi;Rps5aRNAi	+
							79	6	0	ElavGSweak>dMaf1RNAi;Rps5aRNAi	+
							82	9	0	ElavGSweak>dMaf1RNAi;Rps5aRNAi	+
							84	2	0	ElavGSweak>dMaf1RNAi;Rps5aRNAi	+
							86	6	0	ElavGSweak>dMaf1RNAi;Rps5aRNAi	+
							89	3	0	ElavGSweak>dMaf1RNAi;Rps5aRNAi	+
							91	2	0	ElavGSweak>dMaf1RNAi;Rps5aRNAi	+
							93	0	0	ElavGSweak>dMaf1RNAi;Rps5aRNAi	+
							96	0	0	ElavGSweak>dMaf1RNAi;Rps5aRNAi	+
							99	0	0	ElavGSweak>dMaf1RNAi;Rps5aRNAi	+
							99	0	0	ElavGSweak>dMaf1RNAi;Rps5aRNAi	+
							99	0	0	ElavGSweak>dMaf1RNAi;Rps5aRNAi	+
							99	0	0	ElavGSweak>dMaf1RNAi;Rps5aRNAi	+
							99	0	0	ElavGSweak>dMaf1RNAi;Rps5aRNAi	+
							99	0	0	ElavGSweak>dMaf1RNAi;Rps5aRNAi	+
							99	0	0	ElavGSweak>dMaf1RNAi;Rps5aRNAi	+
							99	0	0	ElavGSweak>dMaf1RNAi;Rps5aRNAi	+
							99	0	0	ElavGSweak>dMaf1RNAi;Rps5aRNAi	+
							99	0	0	ElavGSweak>dMaf1RNAi;Rps5aRNAi	+
							99	0	0	ElavGSweak>dMaf1RNAi;Rps5aRNAi	+
							99	0	0	ElavGSweak>dMaf1RNAi;Rps5aRNAi	+
							99	0	0	ElavGSweak>dMaf1RNAi;Rps5aRNAi	+
							99	0	0	ElavGSweak>dMaf1RNAi;Rps5aRNAi	+
							99	0	0	ElavGSweak>dMaf1RNAi;Rps5aRNAi	+
							99	0	0	ElavGSweak>dMaf1RNAi;Rps5aRNAi	+
							99	0	0	ElavGSweak>dMaf1RNAi;Rps5aRNAi	+
							99	0	0	ElavGSweak>dMaf1RNAi;Rps5aRNAi	+
							99	0	0	ElavGSweak>dMaf1RNAi;Rps5aRNAi	+
							99	0	0	ElavGSweak>dMaf1RNAi;Rps5aRNAi	+
							99	0	0	ElavGSweak>dMaf1RNAi;Rps5aRNAi	+
							99	0	0	ElavGSweak>dMaf1RNAi;Rps5aRNAi	+
							99	0	0	ElavGSweak>dMaf1RNAi;Rps5aRNAi	+
							99	0	0	ElavGSweak>dMaf1RNAi;Rps5aRNAi	+
							99	0	0	ElavGSweak>dMaf1RNAi;Rps5aRNAi	+
							99	0	0	ElavGSweak>dMaf1RNAi;Rps5aRNAi	+
							99	0	0	ElavGSweak>dMaf1RNAi;Rps5aRNAi	+
							99	0	0	ElavGSweak>dMaf1RNAi;Rps5aRNAi	+
							99	0	0	ElavGSweak>dMaf1RNAi;Rps5aRNAi	+
							99	0	0	ElavGSweak>dMaf1RNAi;Rps5aRNAi	+
							99	0	0	ElavGSweak>dMaf1RNAi;Rps5aRNAi	+
							99	0	0	ElavGSweak>dMaf1RNAi;Rps5aRNAi	+
							99	0	0	ElavGSweak>dMaf1RNAi;Rps5aRNAi	+
							99	0	0	ElavGSweak>dMaf1RNAi;Rps5aRNAi	+
							99	0	0	ElavGSweak>dMaf1RNAi;Rps5aRNAi	+
							5.291666666666667	0	1	ElavGSweak>dMaf1RNAi;Rps5aRNAi	+
							7.0541666666666671	0	1	ElavGSweak>dMaf1RNAi;Rps5aRNAi	+
							9.1409722222222225	0	1	ElavGSweak>dMaf1RNAi;Rps5aRNAi	+
							12.152777777777779	0	1	ElavGSweak>dMaf1RNAi;Rps5aRNAi	+
							14.019444444444446	0	1	ElavGSweak>dMaf1RNAi;Rps5aRNAi	+
							16	0	1	ElavGSweak>dMaf1RNAi;Rps5aRNAi	+
							19	0	1	ElavGSweak>dMaf1RNAi;Rps5aRNAi	+
							21	0	1	ElavGSweak>dMaf1RNAi;Rps5aRNAi	+
							23	0	1	ElavGSweak>dMaf1RNAi;Rps5aRNAi	+
							26	0	1	ElavGSweak>dMaf1RNAi;Rps5aRNAi	+
							28	0	1	ElavGSweak>dMaf1RNAi;Rps5aRNAi	+
							30	0	1	ElavGSweak>dMaf1RNAi;Rps5aRNAi	+
							33	0	1	ElavGSweak>dMaf1RNAi;Rps5aRNAi	+
							35	0	1	ElavGSweak>dMaf1RNAi;Rps5aRNAi	+
							37	0	1	ElavGSweak>dMaf1RNAi;Rps5aRNAi	+
							40	0	1	ElavGSweak>dMaf1RNAi;Rps5aRNAi	+
							42	0	1	ElavGSweak>dMaf1RNAi;Rps5aRNAi	+
							44	0	1	ElavGSweak>dMaf1RNAi;Rps5aRNAi	+
							47	0	1	ElavGSweak>dMaf1RNAi;Rps5aRNAi	+
							49	0	1	ElavGSweak>dMaf1RNAi;Rps5aRNAi	+
							51	0	1	ElavGSweak>dMaf1RNAi;Rps5aRNAi	+
							54	0	1	ElavGSweak>dMaf1RNAi;Rps5aRNAi	+
							56	0	1	ElavGSweak>dMaf1RNAi;Rps5aRNAi	+
							58	0	1	ElavGSweak>dMaf1RNAi;Rps5aRNAi	+
							61	0	1	ElavGSweak>dMaf1RNAi;Rps5aRNAi	+
							63	0	1	ElavGSweak>dMaf1RNAi;Rps5aRNAi	+
							65	0	1	ElavGSweak>dMaf1RNAi;Rps5aRNAi	+
							68	0	1	ElavGSweak>dMaf1RNAi;Rps5aRNAi	+
							70	0	1	ElavGSweak>dMaf1RNAi;Rps5aRNAi	+
							73	2	1	ElavGSweak>dMaf1RNAi;Rps5aRNAi	+
							75	0	1	ElavGSweak>dMaf1RNAi;Rps5aRNAi	+
							77	0	1	ElavGSweak>dMaf1RNAi;Rps5aRNAi	+
							79	0	1	ElavGSweak>dMaf1RNAi;Rps5aRNAi	+
							82	0	1	ElavGSweak>dMaf1RNAi;Rps5aRNAi	+
							84	0	1	ElavGSweak>dMaf1RNAi;Rps5aRNAi	+
							86	0	1	ElavGSweak>dMaf1RNAi;Rps5aRNAi	+
							89	0	1	ElavGSweak>dMaf1RNAi;Rps5aRNAi	+
							91	0	1	ElavGSweak>dMaf1RNAi;Rps5aRNAi	+
							93	0	1	ElavGSweak>dMaf1RNAi;Rps5aRNAi	+
							96	0	1	ElavGSweak>dMaf1RNAi;Rps5aRNAi	+
							99	0	1	ElavGSweak>dMaf1RNAi;Rps5aRNAi	+
							99	0	1	ElavGSweak>dMaf1RNAi;Rps5aRNAi	+
							99	0	1	ElavGSweak>dMaf1RNAi;Rps5aRNAi	+
							99	0	1	ElavGSweak>dMaf1RNAi;Rps5aRNAi	+
							99	0	1	ElavGSweak>dMaf1RNAi;Rps5aRNAi	+
							99	0	1	ElavGSweak>dMaf1RNAi;Rps5aRNAi	+
							99	0	1	ElavGSweak>dMaf1RNAi;Rps5aRNAi	+
							99	0	1	ElavGSweak>dMaf1RNAi;Rps5aRNAi	+
							99	0	1	ElavGSweak>dMaf1RNAi;Rps5aRNAi	+
							99	0	1	ElavGSweak>dMaf1RNAi;Rps5aRNAi	+
							99	0	1	ElavGSweak>dMaf1RNAi;Rps5aRNAi	+
							99	0	1	ElavGSweak>dMaf1RNAi;Rps5aRNAi	+
							99	0	1	ElavGSweak>dMaf1RNAi;Rps5aRNAi	+
							99	0	1	ElavGSweak>dMaf1RNAi;Rps5aRNAi	+
							99	0	1	ElavGSweak>dMaf1RNAi;Rps5aRNAi	+
							99	0	1	ElavGSweak>dMaf1RNAi;Rps5aRNAi	+
							99	0	1	ElavGSweak>dMaf1RNAi;Rps5aRNAi	+
							99	0	1	ElavGSweak>dMaf1RNAi;Rps5aRNAi	+
							99	0	1	ElavGSweak>dMaf1RNAi;Rps5aRNAi	+
							99	0	1	ElavGSweak>dMaf1RNAi;Rps5aRNAi	+
							99	0	1	ElavGSweak>dMaf1RNAi;Rps5aRNAi	+
							99	0	1	ElavGSweak>dMaf1RNAi;Rps5aRNAi	+
							99	0	1	ElavGSweak>dMaf1RNAi;Rps5aRNAi	+
							99	0	1	ElavGSweak>dMaf1RNAi;Rps5aRNAi	+
							99	0	1	ElavGSweak>dMaf1RNAi;Rps5aRNAi	+
							99	0	1	ElavGSweak>dMaf1RNAi;Rps5aRNAi	+
							99	0	1	ElavGSweak>dMaf1RNAi;Rps5aRNAi	+
							99	0	1	ElavGSweak>dMaf1RNAi;Rps5aRNAi	+
							99	0	1	ElavGSweak>dMaf1RNAi;Rps5aRNAi	+
							99	0	1	ElavGSweak>dMaf1RNAi;Rps5aRNAi	+
							99	0	1	ElavGSweak>dMaf1RNAi;Rps5aRNAi	+
							99	0	1	ElavGSweak>dMaf1RNAi;Rps5aRNAi	+
							99	0	1	ElavGSweak>dMaf1RNAi;Rps5aRNAi	+
							99	0	1	ElavGSweak>dMaf1RNAi;Rps5aRNAi	+
							99	0	1	ElavGSweak>dMaf1RNAi;Rps5aRNAi	+

## Sheet: Figure S1
pannel A	day	frequency	event (censor=1)	genotype	RU		pannel B	day	frequency	event (censor=1)	genotype	RU
	3.98611	0	0	DaGS>Maf1RNAi	+			3.9861111111111107	0	0	ActGS>Maf1RNAi	+
	6.94931	0	0	DaGS>Maf1RNAi	+			6.9493055555555552	0	0	ActGS>Maf1RNAi	+
	9.13889	0	0	DaGS>Maf1RNAi	+			9.1388888888888893	1	0	ActGS>Maf1RNAi	+
	11.1493	0	0	DaGS>Maf1RNAi	+			11.149305555555555	0	0	ActGS>Maf1RNAi	+
	14.0069	2	0	DaGS>Maf1RNAi	+			14.006944444444445	29	0	ActGS>Maf1RNAi	+
	16.059	6	0	DaGS>Maf1RNAi	+			16.059027777777779	12	0	ActGS>Maf1RNAi	+
	17.9896	12	0	DaGS>Maf1RNAi	+			17.979166666666668	16	0	ActGS>Maf1RNAi	+
	20.9792	17	0	DaGS>Maf1RNAi	+			21	19	0	ActGS>Maf1RNAi	+
	23.0104	22	0	DaGS>Maf1RNAi	+			23.024305555555557	8	0	ActGS>Maf1RNAi	+
	24.9896	9	0	DaGS>Maf1RNAi	+			24.972222222222225	3	0	ActGS>Maf1RNAi	+
	28.2132	16	0	DaGS>Maf1RNAi	+			28.190972222222225	27	0	ActGS>Maf1RNAi	+
	30.0063	10	0	DaGS>Maf1RNAi	+			29.989583333333336	3	0	ActGS>Maf1RNAi	+
	32.059	6	0	DaGS>Maf1RNAi	+			32.045138888888893	6	0	ActGS>Maf1RNAi	+
	34.9861	16	0	DaGS>Maf1RNAi	+			35.152083333333337	5	0	ActGS>Maf1RNAi	+
	37.1437	5	0	DaGS>Maf1RNAi	+			37.1562	2	0	ActGS>Maf1RNAi	+
	39.1458	2	0	DaGS>Maf1RNAi	+			39.180555555555557	1	0	ActGS>Maf1RNAi	+
	42.1944	10	0	DaGS>Maf1RNAi	+			42.208333333333336	3	0	ActGS>Maf1RNAi	+
	44.1562	0	0	DaGS>Maf1RNAi	+			44.177083333333336	1	0	ActGS>Maf1RNAi	+
	45.9688	1	0	DaGS>Maf1RNAi	+			45.972222222222221	0	0	ActGS>Maf1RNAi	+
	48.9688	4	0	DaGS>Maf1RNAi	+			48.9688	0	0	ActGS>Maf1RNAi	+
	51.125	0	0	DaGS>Maf1RNAi	+			51.125	0	0	ActGS>Maf1RNAi	+
	53.0312	0	0	DaGS>Maf1RNAi	+			53.038194444444443	0	0	ActGS>Maf1RNAi	+
	58	0	0	DaGS>Maf1RNAi	+			58.375	0	0	ActGS>Maf1RNAi	+
	60.375	0	0	DaGS>Maf1RNAi	+			60.375	0	0	ActGS>Maf1RNAi	+
	63.4167	0	0	DaGS>Maf1RNAi	+			63.416666666666664	0	0	ActGS>Maf1RNAi	+
	67.2083	0	0	DaGS>Maf1RNAi	+			67.208333333333329	0	0	ActGS>Maf1RNAi	+
	70.1667	0	0	DaGS>Maf1RNAi	+			70.166666666666657	0	0	ActGS>Maf1RNAi	+
	72.25	0	0	DaGS>Maf1RNAi	+			72.249999999999986	0	0	ActGS>Maf1RNAi	+
	74.25	0	0	DaGS>Maf1RNAi	+			74.249999999999986	0	0	ActGS>Maf1RNAi	+
	77.2083	0	0	DaGS>Maf1RNAi	+			77.208333333333314	0	0	ActGS>Maf1RNAi	+
	79.125	0	0	DaGS>Maf1RNAi	+			79.124999999999986	0	0	ActGS>Maf1RNAi	+
	81.25	0	0	DaGS>Maf1RNAi	+			81.291666666666657	0	0	ActGS>Maf1RNAi	+
	84.25	0	0	DaGS>Maf1RNAi	+			84.249999999999986	0	0	ActGS>Maf1RNAi	+
	84.25	0	0	DaGS>Maf1RNAi	+			84.249999999999986	0	0	ActGS>Maf1RNAi	+
	84.25	0	0	DaGS>Maf1RNAi	+			84.249999999999986	0	0	ActGS>Maf1RNAi	+
	84.25	0	0	DaGS>Maf1RNAi	+			84.249999999999986	0	0	ActGS>Maf1RNAi	+
	84.25	0	0	DaGS>Maf1RNAi	+			84.249999999999986	0	0	ActGS>Maf1RNAi	+
	84.25	0	0	DaGS>Maf1RNAi	+			84.249999999999986	0	0	ActGS>Maf1RNAi	+
	84.25	0	0	DaGS>Maf1RNAi	+			84.249999999999986	0	0	ActGS>Maf1RNAi	+
	84.25	0	0	DaGS>Maf1RNAi	+			84.249999999999986	0	0	ActGS>Maf1RNAi	+
	84.25	0	0	DaGS>Maf1RNAi	+			84.249999999999986	0	0	ActGS>Maf1RNAi	+
	84.25	0	0	DaGS>Maf1RNAi	+			84.249999999999986	0	0	ActGS>Maf1RNAi	+
	84.25	0	0	DaGS>Maf1RNAi	+			84.249999999999986	0	0	ActGS>Maf1RNAi	+
	84.25	0	0	DaGS>Maf1RNAi	+			84.249999999999986	0	0	ActGS>Maf1RNAi	+
	84.25	0	0	DaGS>Maf1RNAi	+			84.249999999999986	0	0	ActGS>Maf1RNAi	+
	84.25	0	0	DaGS>Maf1RNAi	+			84.249999999999986	0	0	ActGS>Maf1RNAi	+
	84.25	0	0	DaGS>Maf1RNAi	+			84.249999999999986	0	0	ActGS>Maf1RNAi	+
	84.25	0	0	DaGS>Maf1RNAi	+			84.249999999999986	0	0	ActGS>Maf1RNAi	+
	84.25	0	0	DaGS>Maf1RNAi	+			84.249999999999986	0	0	ActGS>Maf1RNAi	+
	84.25	0	0	DaGS>Maf1RNAi	+			84.249999999999986	0	0	ActGS>Maf1RNAi	+
	3.98611	0	1	DaGS>Maf1RNAi	+			3.9861111111111107	0	1	ActGS>Maf1RNAi	+
	6.94931	1	1	DaGS>Maf1RNAi	+			6.9493055555555552	3	1	ActGS>Maf1RNAi	+
	9.13889	1	1	DaGS>Maf1RNAi	+			9.1388888888888893	4	1	ActGS>Maf1RNAi	+
	11.1493	0	1	DaGS>Maf1RNAi	+			11.149305555555555	2	1	ActGS>Maf1RNAi	+
	14.0069	5	1	DaGS>Maf1RNAi	+			14.006944444444445	0	1	ActGS>Maf1RNAi	+
	16.059	1	1	DaGS>Maf1RNAi	+			16.059027777777779	4	1	ActGS>Maf1RNAi	+
	17.9896	0	1	DaGS>Maf1RNAi	+			17.979166666666668	0	1	ActGS>Maf1RNAi	+
	20.9792	0	1	DaGS>Maf1RNAi	+			21	1	1	ActGS>Maf1RNAi	+
	23.0104	1	1	DaGS>Maf1RNAi	+			23.024305555555557	0	1	ActGS>Maf1RNAi	+
	24.9896	0	1	DaGS>Maf1RNAi	+			24.972222222222225	0	1	ActGS>Maf1RNAi	+
	28.2132	0	1	DaGS>Maf1RNAi	+			28.190972222222225	0	1	ActGS>Maf1RNAi	+
	30.0063	1	1	DaGS>Maf1RNAi	+			29.989583333333336	0	1	ActGS>Maf1RNAi	+
	32.059	1	1	DaGS>Maf1RNAi	+			32.045138888888893	0	1	ActGS>Maf1RNAi	+
	34.9861	0	1	DaGS>Maf1RNAi	+			35.152083333333337	0	1	ActGS>Maf1RNAi	+
	37.1437	0	1	DaGS>Maf1RNAi	+			37.1562	0	1	ActGS>Maf1RNAi	+
	39.1458	0	1	DaGS>Maf1RNAi	+			39.180555555555557	0	1	ActGS>Maf1RNAi	+
	42.1944	1	1	DaGS>Maf1RNAi	+			42.208333333333336	0	1	ActGS>Maf1RNAi	+
	44.1562	0	1	DaGS>Maf1RNAi	+			44.177083333333336	0	1	ActGS>Maf1RNAi	+
	45.9688	0	1	DaGS>Maf1RNAi	+			45.972222222222221	0	1	ActGS>Maf1RNAi	+
	48.9688	0	1	DaGS>Maf1RNAi	+			48.9688	0	1	ActGS>Maf1RNAi	+
	51.125	0	1	DaGS>Maf1RNAi	+			51.125	0	1	ActGS>Maf1RNAi	+
	53.0312	0	1	DaGS>Maf1RNAi	+			53.038194444444443	0	1	ActGS>Maf1RNAi	+
	58	0	1	DaGS>Maf1RNAi	+			58.375	0	1	ActGS>Maf1RNAi	+
	60.375	0	1	DaGS>Maf1RNAi	+			60.375	0	1	ActGS>Maf1RNAi	+
	63.4167	0	1	DaGS>Maf1RNAi	+			63.416666666666664	0	1	ActGS>Maf1RNAi	+
	67.2083	0	1	DaGS>Maf1RNAi	+			67.208333333333329	0	1	ActGS>Maf1RNAi	+
	70.1667	0	1	DaGS>Maf1RNAi	+			70.166666666666657	0	1	ActGS>Maf1RNAi	+
	72.25	0	1	DaGS>Maf1RNAi	+			72.249999999999986	0	1	ActGS>Maf1RNAi	+
	74.25	0	1	DaGS>Maf1RNAi	+			74.249999999999986	0	1	ActGS>Maf1RNAi	+
	77.2083	0	1	DaGS>Maf1RNAi	+			77.208333333333314	0	1	ActGS>Maf1RNAi	+
	79.125	0	1	DaGS>Maf1RNAi	+			79.124999999999986	0	1	ActGS>Maf1RNAi	+
	81.25	0	1	DaGS>Maf1RNAi	+			81.291666666666657	0	1	ActGS>Maf1RNAi	+
	84.25	0	1	DaGS>Maf1RNAi	+			84.249999999999986	0	1	ActGS>Maf1RNAi	+
	84.25	0	1	DaGS>Maf1RNAi	+			84.249999999999986	0	1	ActGS>Maf1RNAi	+
	84.25	0	1	DaGS>Maf1RNAi	+			84.249999999999986	0	1	ActGS>Maf1RNAi	+
	84.25	0	1	DaGS>Maf1RNAi	+			84.249999999999986	0	1	ActGS>Maf1RNAi	+
	84.25	0	1	DaGS>Maf1RNAi	+			84.249999999999986	0	1	ActGS>Maf1RNAi	+
	84.25	0	1	DaGS>Maf1RNAi	+			84.249999999999986	0	1	ActGS>Maf1RNAi	+
	84.25	0	1	DaGS>Maf1RNAi	+			84.249999999999986	0	1	ActGS>Maf1RNAi	+
	84.25	0	1	DaGS>Maf1RNAi	+			84.249999999999986	0	1	ActGS>Maf1RNAi	+
	84.25	0	1	DaGS>Maf1RNAi	+			84.249999999999986	0	1	ActGS>Maf1RNAi	+
	84.25	0	1	DaGS>Maf1RNAi	+			84.249999999999986	0	1	ActGS>Maf1RNAi	+
	84.25	0	1	DaGS>Maf1RNAi	+			84.249999999999986	0	1	ActGS>Maf1RNAi	+
	84.25	0	1	DaGS>Maf1RNAi	+			84.249999999999986	0	1	ActGS>Maf1RNAi	+
	84.25	0	1	DaGS>Maf1RNAi	+			84.249999999999986	0	1	ActGS>Maf1RNAi	+
	84.25	0	1	DaGS>Maf1RNAi	+			84.249999999999986	0	1	ActGS>Maf1RNAi	+
	84.25	0	1	DaGS>Maf1RNAi	+			84.249999999999986	0	1	ActGS>Maf1RNAi	+
	84.25	0	1	DaGS>Maf1RNAi	+			84.249999999999986	0	1	ActGS>Maf1RNAi	+
	84.25	0	1	DaGS>Maf1RNAi	+			84.249999999999986	0	1	ActGS>Maf1RNAi	+
	84.25	0	1	DaGS>Maf1RNAi	+			84.249999999999986	0	1	ActGS>Maf1RNAi	+
	3.98611	0	0	DaGS>Maf1RNAi	-			3.9861111111111107	0	0	ActGS>Maf1RNAi	-
	6.94931	0	0	DaGS>Maf1RNAi	-			6.9493055555555552	0	0	ActGS>Maf1RNAi	-
	9.13889	0	0	DaGS>Maf1RNAi	-			9.1388888888888893	0	0	ActGS>Maf1RNAi	-
	11.1493	1	0	DaGS>Maf1RNAi	-			11.149305555555555	2	0	ActGS>Maf1RNAi	-
	14.0069	3	0	DaGS>Maf1RNAi	-			14.006944444444445	11	0	ActGS>Maf1RNAi	-
	16.059	3	0	DaGS>Maf1RNAi	-			16.059027777777779	14	0	ActGS>Maf1RNAi	-
	17.9896	9	0	DaGS>Maf1RNAi	-			17.979166666666668	5	0	ActGS>Maf1RNAi	-
	20.9792	21	0	DaGS>Maf1RNAi	-			21	22	0	ActGS>Maf1RNAi	-
	23.0104	21	0	DaGS>Maf1RNAi	-			23.024305555555557	6	0	ActGS>Maf1RNAi	-
	24.9896	7	0	DaGS>Maf1RNAi	-			24.972222222222225	9	0	ActGS>Maf1RNAi	-
	28.2132	23	0	DaGS>Maf1RNAi	-			28.190972222222225	25	0	ActGS>Maf1RNAi	-
	30.0063	6	0	DaGS>Maf1RNAi	-			29.989583333333336	6	0	ActGS>Maf1RNAi	-
	32.059	12	0	DaGS>Maf1RNAi	-			32.045138888888893	17	0	ActGS>Maf1RNAi	-
	34.9861	10	0	DaGS>Maf1RNAi	-			35.152083333333337	16	0	ActGS>Maf1RNAi	-
	37.1437	2	0	DaGS>Maf1RNAi	-			37.1562	6	0	ActGS>Maf1RNAi	-
	39.1458	7	0	DaGS>Maf1RNAi	-			39.180555555555557	3	0	ActGS>Maf1RNAi	-
	42.1944	2	0	DaGS>Maf1RNAi	-			42.208333333333336	4	0	ActGS>Maf1RNAi	-
	44.1562	1	0	DaGS>Maf1RNAi	-			44.177083333333336	2	0	ActGS>Maf1RNAi	-
	45.9688	2	0	DaGS>Maf1RNAi	-			45.972222222222221	0	0	ActGS>Maf1RNAi	-
	48.9688	0	0	DaGS>Maf1RNAi	-			48.9688	0	0	ActGS>Maf1RNAi	-
	51.125	0	0	DaGS>Maf1RNAi	-			51.125	0	0	ActGS>Maf1RNAi	-
	53.0312	0	0	DaGS>Maf1RNAi	-			53.038194444444443	0	0	ActGS>Maf1RNAi	-
	58	0	0	DaGS>Maf1RNAi	-			58.375	0	0	ActGS>Maf1RNAi	-
	60.375	0	0	DaGS>Maf1RNAi	-			60.375	0	0	ActGS>Maf1RNAi	-
	63.4167	0	0	DaGS>Maf1RNAi	-			63.416666666666664	0	0	ActGS>Maf1RNAi	-
	67.2083	0	0	DaGS>Maf1RNAi	-			67.208333333333329	0	0	ActGS>Maf1RNAi	-
	70.1667	0	0	DaGS>Maf1RNAi	-			70.166666666666657	0	0	ActGS>Maf1RNAi	-
	72.25	0	0	DaGS>Maf1RNAi	-			72.249999999999986	0	0	ActGS>Maf1RNAi	-
	74.25	0	0	DaGS>Maf1RNAi	-			74.249999999999986	0	0	ActGS>Maf1RNAi	-
	77.2083	0	0	DaGS>Maf1RNAi	-			77.208333333333314	0	0	ActGS>Maf1RNAi	-
	79.125	0	0	DaGS>Maf1RNAi	-			79.124999999999986	0	0	ActGS>Maf1RNAi	-
	81.25	0	0	DaGS>Maf1RNAi	-			81.291666666666657	0	0	ActGS>Maf1RNAi	-
	84.25	0	0	DaGS>Maf1RNAi	-			84.249999999999986	0	0	ActGS>Maf1RNAi	-
	84.25	0	0	DaGS>Maf1RNAi	-			84.249999999999986	0	0	ActGS>Maf1RNAi	-
	84.25	0	0	DaGS>Maf1RNAi	-			84.249999999999986	0	0	ActGS>Maf1RNAi	-
	84.25	0	0	DaGS>Maf1RNAi	-			84.249999999999986	0	0	ActGS>Maf1RNAi	-
	84.25	0	0	DaGS>Maf1RNAi	-			84.249999999999986	0	0	ActGS>Maf1RNAi	-
	84.25	0	0	DaGS>Maf1RNAi	-			84.249999999999986	0	0	ActGS>Maf1RNAi	-
	84.25	0	0	DaGS>Maf1RNAi	-			84.249999999999986	0	0	ActGS>Maf1RNAi	-
	84.25	0	0	DaGS>Maf1RNAi	-			84.249999999999986	0	0	ActGS>Maf1RNAi	-
	84.25	0	0	DaGS>Maf1RNAi	-			84.249999999999986	0	0	ActGS>Maf1RNAi	-
	84.25	0	0	DaGS>Maf1RNAi	-			84.249999999999986	0	0	ActGS>Maf1RNAi	-
	84.25	0	0	DaGS>Maf1RNAi	-			84.249999999999986	0	0	ActGS>Maf1RNAi	-
	84.25	0	0	DaGS>Maf1RNAi	-			84.249999999999986	0	0	ActGS>Maf1RNAi	-
	84.25	0	0	DaGS>Maf1RNAi	-			84.249999999999986	0	0	ActGS>Maf1RNAi	-
	84.25	0	0	DaGS>Maf1RNAi	-			84.249999999999986	0	0	ActGS>Maf1RNAi	-
	84.25	0	0	DaGS>Maf1RNAi	-			84.249999999999986	0	0	ActGS>Maf1RNAi	-
	84.25	0	0	DaGS>Maf1RNAi	-			84.249999999999986	0	0	ActGS>Maf1RNAi	-
	84.25	0	0	DaGS>Maf1RNAi	-			84.249999999999986	0	0	ActGS>Maf1RNAi	-
	84.25	0	0	DaGS>Maf1RNAi	-			84.249999999999986	0	0	ActGS>Maf1RNAi	-
	3.98611	8	1	DaGS>Maf1RNAi	-			3.9861111111111107	2	1	ActGS>Maf1RNAi	-
	6.94931	8	1	DaGS>Maf1RNAi	-			6.9493055555555552	0	1	ActGS>Maf1RNAi	-
	9.13889	0	1	DaGS>Maf1RNAi	-			9.1388888888888893	0	1	ActGS>Maf1RNAi	-
	11.1493	0	1	DaGS>Maf1RNAi	-			11.149305555555555	0	1	ActGS>Maf1RNAi	-
	14.0069	0	1	DaGS>Maf1RNAi	-			14.006944444444445	0	1	ActGS>Maf1RNAi	-
	16.059	2	1	DaGS>Maf1RNAi	-			16.059027777777779	0	1	ActGS>Maf1RNAi	-
	17.9896	1	1	DaGS>Maf1RNAi	-			17.979166666666668	0	1	ActGS>Maf1RNAi	-
	20.9792	0	1	DaGS>Maf1RNAi	-			21	0	1	ActGS>Maf1RNAi	-
	23.0104	0	1	DaGS>Maf1RNAi	-			23.024305555555557	0	1	ActGS>Maf1RNAi	-
	24.9896	1	1	DaGS>Maf1RNAi	-			24.972222222222225	0	1	ActGS>Maf1RNAi	-
	28.2132	0	1	DaGS>Maf1RNAi	-			28.190972222222225	0	1	ActGS>Maf1RNAi	-
	30.0063	0	1	DaGS>Maf1RNAi	-			29.989583333333336	0	1	ActGS>Maf1RNAi	-
	32.059	0	1	DaGS>Maf1RNAi	-			32.045138888888893	0	1	ActGS>Maf1RNAi	-
	34.9861	0	1	DaGS>Maf1RNAi	-			35.152083333333337	0	1	ActGS>Maf1RNAi	-
	37.1437	0	1	DaGS>Maf1RNAi	-			37.1562	0	1	ActGS>Maf1RNAi	-
	39.1458	0	1	DaGS>Maf1RNAi	-			39.180555555555557	0	1	ActGS>Maf1RNAi	-
	42.1944	0	1	DaGS>Maf1RNAi	-			42.208333333333336	0	1	ActGS>Maf1RNAi	-
	44.1562	0	1	DaGS>Maf1RNAi	-			44.177083333333336	0	1	ActGS>Maf1RNAi	-
	45.9688	0	1	DaGS>Maf1RNAi	-			45.972222222222221	0	1	ActGS>Maf1RNAi	-
	48.9688	0	1	DaGS>Maf1RNAi	-			48.9688	0	1	ActGS>Maf1RNAi	-
	51.125	0	1	DaGS>Maf1RNAi	-			51.125	0	1	ActGS>Maf1RNAi	-
	53.0312	0	1	DaGS>Maf1RNAi	-			53.038194444444443	0	1	ActGS>Maf1RNAi	-
	58	0	1	DaGS>Maf1RNAi	-			58.375	0	1	ActGS>Maf1RNAi	-
	60.375	0	1	DaGS>Maf1RNAi	-			60.375	0	1	ActGS>Maf1RNAi	-
	63.4167	0	1	DaGS>Maf1RNAi	-			63.416666666666664	0	1	ActGS>Maf1RNAi	-
	67.2083	0	1	DaGS>Maf1RNAi	-			67.208333333333329	0	1	ActGS>Maf1RNAi	-
	70.1667	0	1	DaGS>Maf1RNAi	-			70.166666666666657	0	1	ActGS>Maf1RNAi	-
	72.25	0	1	DaGS>Maf1RNAi	-			72.249999999999986	0	1	ActGS>Maf1RNAi	-
	74.25	0	1	DaGS>Maf1RNAi	-			74.249999999999986	0	1	ActGS>Maf1RNAi	-
	77.2083	0	1	DaGS>Maf1RNAi	-			77.208333333333314	0	1	ActGS>Maf1RNAi	-
	79.125	0	1	DaGS>Maf1RNAi	-			79.124999999999986	0	1	ActGS>Maf1RNAi	-
	81.25	0	1	DaGS>Maf1RNAi	-			81.291666666666657	0	1	ActGS>Maf1RNAi	-
	84.25	0	1	DaGS>Maf1RNAi	-			84.249999999999986	0	1	ActGS>Maf1RNAi	-
	84.25	0	1	DaGS>Maf1RNAi	-			84.249999999999986	0	1	ActGS>Maf1RNAi	-
	84.25	0	1	DaGS>Maf1RNAi	-			84.249999999999986	0	1	ActGS>Maf1RNAi	-
	84.25	0	1	DaGS>Maf1RNAi	-			84.249999999999986	0	1	ActGS>Maf1RNAi	-
	84.25	0	1	DaGS>Maf1RNAi	-			84.249999999999986	0	1	ActGS>Maf1RNAi	-
	84.25	0	1	DaGS>Maf1RNAi	-			84.249999999999986	0	1	ActGS>Maf1RNAi	-
	84.25	0	1	DaGS>Maf1RNAi	-			84.249999999999986	0	1	ActGS>Maf1RNAi	-
	84.25	0	1	DaGS>Maf1RNAi	-			84.249999999999986	0	1	ActGS>Maf1RNAi	-
	84.25	0	1	DaGS>Maf1RNAi	-			84.249999999999986	0	1	ActGS>Maf1RNAi	-
	84.25	0	1	DaGS>Maf1RNAi	-			84.249999999999986	0	1	ActGS>Maf1RNAi	-
	84.25	0	1	DaGS>Maf1RNAi	-			84.249999999999986	0	1	ActGS>Maf1RNAi	-
	84.25	0	1	DaGS>Maf1RNAi	-			84.249999999999986	0	1	ActGS>Maf1RNAi	-
	84.25	0	1	DaGS>Maf1RNAi	-			84.249999999999986	0	1	ActGS>Maf1RNAi	-
	84.25	0	1	DaGS>Maf1RNAi	-			84.249999999999986	0	1	ActGS>Maf1RNAi	-
	84.25	0	1	DaGS>Maf1RNAi	-			84.249999999999986	0	1	ActGS>Maf1RNAi	-
	84.25	0	1	DaGS>Maf1RNAi	-			84.249999999999986	0	1	ActGS>Maf1RNAi	-
	84.25	0	1	DaGS>Maf1RNAi	-			84.249999999999986	0	1	ActGS>Maf1RNAi	-
	84.25	0	1	DaGS>Maf1RNAi	-			84.249999999999986	0	1	ActGS>Maf1RNAi	-

## Sheet: Figure S2
pannel A	brain	Day	pre-tRNA	per actin5c		gut	Day	pre-tRNA	per actin5c		pannel B	dMaf1 /actin5c		RU-	RU+		pannel C	day	frequency	event (censor=1)	genotype	RU		pannel D	day	frequency	event (censor=1)	genotype	RU		pannel E	day	frequency	event (censor=1)	genotype	RU		pannel F	day	frequency	event (censor=1)	genotype	RU		pannel G	dMaf1 /actin5c	RU-	RU+
		7	His	1.01314			7	His	0.942075					0.997177	0.637179			2	0	0	ElavGS>dMaf1RNAi	-			3.2916666666666665	1	0	ElavGS>dMaf1RNAi	-			4.291666666666667	0	0	ElavGSweak>dMaf1RNAi	-			5.291666666666667	0	0	nSybGS>dMaf1RNAi	-				1.45636	0.173999
		7	His	0.920067			7	His	0.931424					0.993147	0.641209			4	0	0	ElavGS>dMaf1RNAi	-			5.0541666666666671	0	0	ElavGS>dMaf1RNAi	-			7.0541666666666671	0	0	ElavGSweak>dMaf1RNAi	-			7.0541666666666671	0	0	nSybGS>dMaf1RNAi	-				0.98963	0.210512
		7	His	0.884262			7	His	1.46144					1.03074	0.603612			7	0	0	ElavGS>dMaf1RNAi	-			6.1409722222222225	0	0	ElavGS>dMaf1RNAi	-			9.1409722222222225	0	0	ElavGSweak>dMaf1RNAi	-			9.1409722222222225	0	0	nSybGS>dMaf1RNAi	-				0.794666	0.21908
		7	His	0.879535			7	His	0.645994					0.978933	0.655423			9	0	0	ElavGS>dMaf1RNAi	-			8.1527777777777786	0	0	ElavGS>dMaf1RNAi	-			11.152777777777779	0	0	ElavGSweak>dMaf1RNAi	-			11.152777777777779	0	0	nSybGS>dMaf1RNAi	-				0.759338	0.21428
		7	His	1.47203			7	His	0.916342									12	0	0	ElavGS>dMaf1RNAi	-			10.019444444444446	0	0	ElavGS>dMaf1RNAi	-			14.019444444444446	0	0	ElavGSweak>dMaf1RNAi	-			13.019444444444446	0	0	nSybGS>dMaf1RNAi	-
		7	His	0.830962			7	His	1.10272									14	0	0	ElavGS>dMaf1RNAi	-			13.000000000000002	0	0	ElavGS>dMaf1RNAi	-			16	0	0	ElavGSweak>dMaf1RNAi	-			15.000000000000002	0	0	nSybGS>dMaf1RNAi	-		pannel H	genotype	pre-tRNA	per actin5c
		42	His	0.46733			42	His	0.666495									16	0	0	ElavGS>dMaf1RNAi	-			15.000000000000002	0	0	ElavGS>dMaf1RNAi	-			18	0	0	ElavGSweak>dMaf1RNAi	-			18	1	0	nSybGS>dMaf1RNAi	-			gal4>+	His	2.57282
		42	His	0.895119			42	His	0.730666									19	0	0	ElavGS>dMaf1RNAi	-			18	0	0	ElavGS>dMaf1RNAi	-			21	0	0	ElavGSweak>dMaf1RNAi	-			20	1	0	nSybGS>dMaf1RNAi	-			gal4>+	His	0.825205
		42	His	0.64953			42	His	0.44003									21	0	0	ElavGS>dMaf1RNAi	-			20	0	0	ElavGS>dMaf1RNAi	-			23	0	0	ElavGSweak>dMaf1RNAi	-			23	0	0	nSybGS>dMaf1RNAi	-			gal4>+	His	0.323333
		42	His	0.984153			42	His	0.567526									23	0	0	ElavGS>dMaf1RNAi	-			22	0	0	ElavGS>dMaf1RNAi	-			26	0	0	ElavGSweak>dMaf1RNAi	-			25	0	0	nSybGS>dMaf1RNAi	-			gal4>+	His	0.27864
		42	His	0.97819			42	His	0.643478									26	0	0	ElavGS>dMaf1RNAi	-			25	0	0	ElavGS>dMaf1RNAi	-			28	0	0	ElavGSweak>dMaf1RNAi	-			27	0	0	nSybGS>dMaf1RNAi	-			gal4>dMaf1RNAi	His	5.27932
		42	His	0.837115			42	His	0.804539									28	0	0	ElavGS>dMaf1RNAi	-			27	0	0	ElavGS>dMaf1RNAi	-			30	0	0	ElavGSweak>dMaf1RNAi	-			29	1	0	nSybGS>dMaf1RNAi	-			gal4>dMaf1RNAi	His	7.46823
		7	Ile	0.874084			7	Ile	1.03875									30	0	0	ElavGS>dMaf1RNAi	-			29	0	0	ElavGS>dMaf1RNAi	-			32	0	0	ElavGSweak>dMaf1RNAi	-			32	3	0	nSybGS>dMaf1RNAi	-			gal4>dMaf1RNAi	His	5.48637
		7	Ile	1.02581			7	Ile	0.922525									33	0	0	ElavGS>dMaf1RNAi	-			31	0	0	ElavGS>dMaf1RNAi	-			35	0	0	ElavGSweak>dMaf1RNAi	-			34	7	0	nSybGS>dMaf1RNAi	-			gal4>dMaf1RNAi	His	6.97821
		7	Ile	0.704812			7	Ile	1.47612									35	0	0	ElavGS>dMaf1RNAi	-			34	0	0	ElavGS>dMaf1RNAi	-			37	0	0	ElavGSweak>dMaf1RNAi	-			37	3	0	nSybGS>dMaf1RNAi	-			gal4>+	Ile	2.40276
		7	Ile	1.37544			7	Ile	0.668966									37	1	0	ElavGS>dMaf1RNAi	-			37	0	0	ElavGS>dMaf1RNAi	-			39	0	0	ElavGSweak>dMaf1RNAi	-			39	4	0	nSybGS>dMaf1RNAi	-			gal4>+	Ile	0.924278
		7	Ile	1.08362			7	Ile	0.58691									40	0	0	ElavGS>dMaf1RNAi	-			39	0	0	ElavGS>dMaf1RNAi	-			42	0	0	ElavGSweak>dMaf1RNAi	-			41	5	0	nSybGS>dMaf1RNAi	-			gal4>+	Ile	0.349346
		7	Ile	0.936237			7	Ile	1.30672									42	0	0	ElavGS>dMaf1RNAi	-			41	0	0	ElavGS>dMaf1RNAi	-			44	1	0	ElavGSweak>dMaf1RNAi	-			44	6	0	nSybGS>dMaf1RNAi	-			gal4>+	Ile	0.323617
		42	Ile	0.579512			42	Ile	0.679196									44	3	0	ElavGS>dMaf1RNAi	-			43	0	0	ElavGS>dMaf1RNAi	-			46	1	0	ElavGSweak>dMaf1RNAi	-			46	6	0	nSybGS>dMaf1RNAi	-			gal4>dMaf1RNAi	Ile	5.48768
		42	Ile	0.664166			42	Ile	0.783502									48	0	0	ElavGS>dMaf1RNAi	-			45	0	0	ElavGS>dMaf1RNAi	-			49	3	0	ElavGSweak>dMaf1RNAi	-			48	4	0	nSybGS>dMaf1RNAi	-			gal4>dMaf1RNAi	Ile	9.22736
		42	Ile	0.859124			42	Ile	0.413171									50	1	0	ElavGS>dMaf1RNAi	-			48	1	0	ElavGS>dMaf1RNAi	-			51	4	0	ElavGSweak>dMaf1RNAi	-			51	7	0	nSybGS>dMaf1RNAi	-			gal4>dMaf1RNAi	Ile	5.9535
		42	Ile	0.428655			42	Ile	0.559494									52	2	0	ElavGS>dMaf1RNAi	-			50	1	0	ElavGS>dMaf1RNAi	-			53	2	0	ElavGSweak>dMaf1RNAi	-			53	9	0	nSybGS>dMaf1RNAi	-			gal4>dMaf1RNAi	Ile	10.082
		42	Ile	0.817539			42	Ile	0.758092									54	1	0	ElavGS>dMaf1RNAi	-			53	2	0	ElavGS>dMaf1RNAi	-			56	3	0	ElavGSweak>dMaf1RNAi	-			55	8	0	nSybGS>dMaf1RNAi	-			gal4>+	Leu	1.85902
		42	Ile	0.861682			42	Ile	0.403885									56	2	0	ElavGS>dMaf1RNAi	-			55	2	0	ElavGS>dMaf1RNAi	-			59	7	0	ElavGSweak>dMaf1RNAi	-			57	14	0	nSybGS>dMaf1RNAi	-			gal4>+	Leu	1.01337
		7	Leu	1.49958			7	Leu	0.866377									58	3	0	ElavGS>dMaf1RNAi	-			57	1	0	ElavGS>dMaf1RNAi	-			61	8	0	ElavGSweak>dMaf1RNAi	-			60	16	0	nSybGS>dMaf1RNAi	-			gal4>+	Leu	0.234537
		7	Leu	0.926816			7	Leu	0.919393									61	17	0	ElavGS>dMaf1RNAi	-			59	4	0	ElavGS>dMaf1RNAi	-			63	4	0	ElavGSweak>dMaf1RNAi	-			62	13	0	nSybGS>dMaf1RNAi	-			gal4>+	Leu	0.893066
		7	Leu	1.02402			7	Leu	1.28982									63	15	0	ElavGS>dMaf1RNAi	-			62	4	0	ElavGS>dMaf1RNAi	-			65	11	0	ElavGSweak>dMaf1RNAi	-			65	23	0	nSybGS>dMaf1RNAi	-			gal4>dMaf1RNAi	Leu	4.3046
		7	Leu	0.959487			7	Leu	0.951239									65	11	0	ElavGS>dMaf1RNAi	-			64	6	0	ElavGS>dMaf1RNAi	-			67	18	0	ElavGSweak>dMaf1RNAi	-			67	9	0	nSybGS>dMaf1RNAi	-			gal4>dMaf1RNAi	Leu	7.03594
		7	Leu	0.974386			7	Leu	0.942279									68	15	0	ElavGS>dMaf1RNAi	-			66	7	0	ElavGS>dMaf1RNAi	-			69	13	0	ElavGSweak>dMaf1RNAi	-			69	4	0	nSybGS>dMaf1RNAi	-			gal4>dMaf1RNAi	Leu	5.22828
		7	Leu	0.61571			7	Leu	1.0309									70	21	0	ElavGS>dMaf1RNAi	-			69	14	0	ElavGS>dMaf1RNAi	-			72	32	0	ElavGSweak>dMaf1RNAi	-			72	11	0	nSybGS>dMaf1RNAi	-			gal4>dMaf1RNAi	Leu	5.23142
		42	Leu	0.544796			42	Leu	1.4088									72	22	0	ElavGS>dMaf1RNAi	-			71	14	0	ElavGS>dMaf1RNAi	-			74	15	0	ElavGSweak>dMaf1RNAi	-			74	3	0	nSybGS>dMaf1RNAi	-
		42	Leu	0.752349			42	Leu	2.49074									75	20	0	ElavGS>dMaf1RNAi	-			73	15	0	ElavGS>dMaf1RNAi	-			77	14	0	ElavGSweak>dMaf1RNAi	-			76	15	0	nSybGS>dMaf1RNAi	-
		42	Leu	0.791356			42	Leu	0.979224									77	3	0	ElavGS>dMaf1RNAi	-			76	21	0	ElavGS>dMaf1RNAi	-			79	13	0	ElavGSweak>dMaf1RNAi	-			79	1	0	nSybGS>dMaf1RNAi	-
		42	Leu	0.495519			42	Leu	2.45292									79	6	0	ElavGS>dMaf1RNAi	-			78	10	0	ElavGS>dMaf1RNAi	-			81	2	0	ElavGSweak>dMaf1RNAi	-			79	0	0	nSybGS>dMaf1RNAi	-
		42	Leu	0.767643			42	Leu	1.73783									82	4	0	ElavGS>dMaf1RNAi	-			80	16	0	ElavGS>dMaf1RNAi	-			81	0	0	ElavGSweak>dMaf1RNAi	-			79	0	0	nSybGS>dMaf1RNAi	-
		42	Leu	0.758852			42	Leu	1.60862									84	0	0	ElavGS>dMaf1RNAi	-			83	17	0	ElavGS>dMaf1RNAi	-			81	0	0	ElavGSweak>dMaf1RNAi	-			79	0	0	nSybGS>dMaf1RNAi	-
		7	Tyr	1.05062			7	Tyr	1.35969									87	0	0	ElavGS>dMaf1RNAi	-			85	9	0	ElavGS>dMaf1RNAi	-			81	0	0	ElavGSweak>dMaf1RNAi	-			79	0	0	nSybGS>dMaf1RNAi	-
		7	Tyr	1.00611			7	Tyr	0.774779									89	0	0	ElavGS>dMaf1RNAi	-			87	4	0	ElavGS>dMaf1RNAi	-			81	0	0	ElavGSweak>dMaf1RNAi	-			79	0	0	nSybGS>dMaf1RNAi	-
		7	Tyr	1.24259			7	Tyr	1.20926									89	0	0	ElavGS>dMaf1RNAi	-			90	4	0	ElavGS>dMaf1RNAi	-			81	0	0	ElavGSweak>dMaf1RNAi	-			79	0	0	nSybGS>dMaf1RNAi	-
		7	Tyr	1.06024			7	Tyr	0.844517									89	0	0	ElavGS>dMaf1RNAi	-			92	1	0	ElavGS>dMaf1RNAi	-			81	0	0	ElavGSweak>dMaf1RNAi	-			79	0	0	nSybGS>dMaf1RNAi	-
		7	Tyr	0.653243			7	Tyr	0.858679									89	0	0	ElavGS>dMaf1RNAi	-			94	0	0	ElavGS>dMaf1RNAi	-			81	0	0	ElavGSweak>dMaf1RNAi	-			79	0	0	nSybGS>dMaf1RNAi	-
		7	Tyr	0.987197			7	Tyr	0.95308									89	0	0	ElavGS>dMaf1RNAi	-			94	0	0	ElavGS>dMaf1RNAi	-			81	0	0	ElavGSweak>dMaf1RNAi	-			79	0	0	nSybGS>dMaf1RNAi	-
		42	Tyr	0.570263			42	Tyr	1.08171									89	0	0	ElavGS>dMaf1RNAi	-			94	0	0	ElavGS>dMaf1RNAi	-			81	0	0	ElavGSweak>dMaf1RNAi	-			79	0	0	nSybGS>dMaf1RNAi	-
		42	Tyr	0.549182			42	Tyr	1.11566									89	0	0	ElavGS>dMaf1RNAi	-			94	0	0	ElavGS>dMaf1RNAi	-			81	0	0	ElavGSweak>dMaf1RNAi	-			79	0	0	nSybGS>dMaf1RNAi	-
		42	Tyr	0.442955			42	Tyr	0.795247									89	0	0	ElavGS>dMaf1RNAi	-			94	0	0	ElavGS>dMaf1RNAi	-			81	0	0	ElavGSweak>dMaf1RNAi	-			79	0	0	nSybGS>dMaf1RNAi	-
		42	Tyr	0.556281			42	Tyr	1.92145									89	0	0	ElavGS>dMaf1RNAi	-			94	0	0	ElavGS>dMaf1RNAi	-			81	0	0	ElavGSweak>dMaf1RNAi	-			79	0	0	nSybGS>dMaf1RNAi	-
		42	Tyr	0.390369			42	Tyr	1.79309									89	0	0	ElavGS>dMaf1RNAi	-			94	0	0	ElavGS>dMaf1RNAi	-			81	0	0	ElavGSweak>dMaf1RNAi	-			79	0	0	nSybGS>dMaf1RNAi	-
		42	Tyr	0.792375			42	Tyr	1.04488									89	0	0	ElavGS>dMaf1RNAi	-			94	0	0	ElavGS>dMaf1RNAi	-			81	0	0	ElavGSweak>dMaf1RNAi	-			79	0	0	nSybGS>dMaf1RNAi	-
																		89	0	0	ElavGS>dMaf1RNAi	-			94	0	0	ElavGS>dMaf1RNAi	-			81	0	0	ElavGSweak>dMaf1RNAi	-			79	0	0	nSybGS>dMaf1RNAi	-
																		89	0	0	ElavGS>dMaf1RNAi	-			94	0	0	ElavGS>dMaf1RNAi	-			81	0	0	ElavGSweak>dMaf1RNAi	-			79	0	0	nSybGS>dMaf1RNAi	-
																		2	0	1	ElavGS>dMaf1RNAi	-			94	0	0	ElavGS>dMaf1RNAi	-			81	0	0	ElavGSweak>dMaf1RNAi	-			79	0	0	nSybGS>dMaf1RNAi	-
																		4	0	1	ElavGS>dMaf1RNAi	-			94	0	0	ElavGS>dMaf1RNAi	-			81	0	0	ElavGSweak>dMaf1RNAi	-			79	0	0	nSybGS>dMaf1RNAi	-
																		7	0	1	ElavGS>dMaf1RNAi	-			94	0	0	ElavGS>dMaf1RNAi	-			81	0	0	ElavGSweak>dMaf1RNAi	-			79	0	0	nSybGS>dMaf1RNAi	-
																		9	0	1	ElavGS>dMaf1RNAi	-			94	0	0	ElavGS>dMaf1RNAi	-			81	0	0	ElavGSweak>dMaf1RNAi	-			79	0	0	nSybGS>dMaf1RNAi	-
																		12	0	1	ElavGS>dMaf1RNAi	-			94	0	0	ElavGS>dMaf1RNAi	-			81	0	0	ElavGSweak>dMaf1RNAi	-			79	0	0	nSybGS>dMaf1RNAi	-
																		14	0	1	ElavGS>dMaf1RNAi	-			94	0	0	ElavGS>dMaf1RNAi	-			81	0	0	ElavGSweak>dMaf1RNAi	-			79	0	0	nSybGS>dMaf1RNAi	-
																		16	0	1	ElavGS>dMaf1RNAi	-			94	0	0	ElavGS>dMaf1RNAi	-			81	0	0	ElavGSweak>dMaf1RNAi	-			79	0	0	nSybGS>dMaf1RNAi	-
																		19	0	1	ElavGS>dMaf1RNAi	-			94	0	0	ElavGS>dMaf1RNAi	-			81	0	0	ElavGSweak>dMaf1RNAi	-			79	0	0	nSybGS>dMaf1RNAi	-
																		21	0	1	ElavGS>dMaf1RNAi	-			94	0	0	ElavGS>dMaf1RNAi	-			81	0	0	ElavGSweak>dMaf1RNAi	-			79	0	0	nSybGS>dMaf1RNAi	-
																		23	0	1	ElavGS>dMaf1RNAi	-			94	0	0	ElavGS>dMaf1RNAi	-			81	0	0	ElavGSweak>dMaf1RNAi	-			79	0	0	nSybGS>dMaf1RNAi	-
																		26	0	1	ElavGS>dMaf1RNAi	-			94	0	0	ElavGS>dMaf1RNAi	-			81	0	0	ElavGSweak>dMaf1RNAi	-			79	0	0	nSybGS>dMaf1RNAi	-
																		28	0	1	ElavGS>dMaf1RNAi	-			94	0	0	ElavGS>dMaf1RNAi	-			81	0	0	ElavGSweak>dMaf1RNAi	-			79	0	0	nSybGS>dMaf1RNAi	-
																		30	0	1	ElavGS>dMaf1RNAi	-			94	0	0	ElavGS>dMaf1RNAi	-			81	0	0	ElavGSweak>dMaf1RNAi	-			79	0	0	nSybGS>dMaf1RNAi	-
																		33	0	1	ElavGS>dMaf1RNAi	-			94	0	0	ElavGS>dMaf1RNAi	-			81	0	0	ElavGSweak>dMaf1RNAi	-			79	0	0	nSybGS>dMaf1RNAi	-
																		35	0	1	ElavGS>dMaf1RNAi	-			94	0	0	ElavGS>dMaf1RNAi	-			81	0	0	ElavGSweak>dMaf1RNAi	-			79	0	0	nSybGS>dMaf1RNAi	-
																		37	0	1	ElavGS>dMaf1RNAi	-			94	0	0	ElavGS>dMaf1RNAi	-			81	0	0	ElavGSweak>dMaf1RNAi	-			79	0	0	nSybGS>dMaf1RNAi	-
																		40	1	1	ElavGS>dMaf1RNAi	-			94	0	0	ElavGS>dMaf1RNAi	-			81	0	0	ElavGSweak>dMaf1RNAi	-			79	0	0	nSybGS>dMaf1RNAi	-
																		42	0	1	ElavGS>dMaf1RNAi	-			94	0	0	ElavGS>dMaf1RNAi	-			81	0	0	ElavGSweak>dMaf1RNAi	-			79	0	0	nSybGS>dMaf1RNAi	-
																		44	0	1	ElavGS>dMaf1RNAi	-			94	0	0	ElavGS>dMaf1RNAi	-			81	0	0	ElavGSweak>dMaf1RNAi	-			79	0	0	nSybGS>dMaf1RNAi	-
																		48	0	1	ElavGS>dMaf1RNAi	-			94	0	0	ElavGS>dMaf1RNAi	-			81	0	0	ElavGSweak>dMaf1RNAi	-			79	0	0	nSybGS>dMaf1RNAi	-
																		50	0	1	ElavGS>dMaf1RNAi	-			94	0	0	ElavGS>dMaf1RNAi	-			81	0	0	ElavGSweak>dMaf1RNAi	-			79	0	0	nSybGS>dMaf1RNAi	-
																		52	0	1	ElavGS>dMaf1RNAi	-			94	0	0	ElavGS>dMaf1RNAi	-			81	0	0	ElavGSweak>dMaf1RNAi	-			79	0	0	nSybGS>dMaf1RNAi	-
																		54	0	1	ElavGS>dMaf1RNAi	-			94	0	0	ElavGS>dMaf1RNAi	-			81	0	0	ElavGSweak>dMaf1RNAi	-			79	0	0	nSybGS>dMaf1RNAi	-
																		56	0	1	ElavGS>dMaf1RNAi	-			94	0	0	ElavGS>dMaf1RNAi	-			81	0	0	ElavGSweak>dMaf1RNAi	-			79	0	0	nSybGS>dMaf1RNAi	-
																		58	0	1	ElavGS>dMaf1RNAi	-			94	0	0	ElavGS>dMaf1RNAi	-			81	0	0	ElavGSweak>dMaf1RNAi	-			79	0	0	nSybGS>dMaf1RNAi	-
																		61	0	1	ElavGS>dMaf1RNAi	-			3.2916666666666665	0	1	ElavGS>dMaf1RNAi	-			4.291666666666667	1	1	ElavGSweak>dMaf1RNAi	-			5.291666666666667	0	1	nSybGS>dMaf1RNAi	-
																		63	0	1	ElavGS>dMaf1RNAi	-			5.0541666666666671	1	1	ElavGS>dMaf1RNAi	-			7.0541666666666671	0	1	ElavGSweak>dMaf1RNAi	-			7.0541666666666671	0	1	nSybGS>dMaf1RNAi	-
																		65	0	1	ElavGS>dMaf1RNAi	-			6.1409722222222225	0	1	ElavGS>dMaf1RNAi	-			9.1409722222222225	0	1	ElavGSweak>dMaf1RNAi	-			9.1409722222222225	0	1	nSybGS>dMaf1RNAi	-
																		68	0	1	ElavGS>dMaf1RNAi	-			8.1527777777777786	1	1	ElavGS>dMaf1RNAi	-			11.152777777777779	0	1	ElavGSweak>dMaf1RNAi	-			11.152777777777779	0	1	nSybGS>dMaf1RNAi	-
																		70	0	1	ElavGS>dMaf1RNAi	-			10.019444444444446	0	1	ElavGS>dMaf1RNAi	-			14.019444444444446	0	1	ElavGSweak>dMaf1RNAi	-			13.019444444444446	0	1	nSybGS>dMaf1RNAi	-
																		72	0	1	ElavGS>dMaf1RNAi	-			13.000000000000002	0	1	ElavGS>dMaf1RNAi	-			16	0	1	ElavGSweak>dMaf1RNAi	-			15.000000000000002	0	1	nSybGS>dMaf1RNAi	-
																		75	0	1	ElavGS>dMaf1RNAi	-			15.000000000000002	0	1	ElavGS>dMaf1RNAi	-			18	0	1	ElavGSweak>dMaf1RNAi	-			18	0	1	nSybGS>dMaf1RNAi	-
																		77	0	1	ElavGS>dMaf1RNAi	-			18	0	1	ElavGS>dMaf1RNAi	-			21	0	1	ElavGSweak>dMaf1RNAi	-			20	0	1	nSybGS>dMaf1RNAi	-
																		79	1	1	ElavGS>dMaf1RNAi	-			20	0	1	ElavGS>dMaf1RNAi	-			23	0	1	ElavGSweak>dMaf1RNAi	-			23	0	1	nSybGS>dMaf1RNAi	-
																		82	0	1	ElavGS>dMaf1RNAi	-			22	0	1	ElavGS>dMaf1RNAi	-			26	0	1	ElavGSweak>dMaf1RNAi	-			25	0	1	nSybGS>dMaf1RNAi	-
																		84	0	1	ElavGS>dMaf1RNAi	-			25	0	1	ElavGS>dMaf1RNAi	-			28	0	1	ElavGSweak>dMaf1RNAi	-			27	0	1	nSybGS>dMaf1RNAi	-
																		87	0	1	ElavGS>dMaf1RNAi	-			27	0	1	ElavGS>dMaf1RNAi	-			30	0	1	ElavGSweak>dMaf1RNAi	-			29	0	1	nSybGS>dMaf1RNAi	-
																		89	0	1	ElavGS>dMaf1RNAi	-			29	0	1	ElavGS>dMaf1RNAi	-			32	0	1	ElavGSweak>dMaf1RNAi	-			32	0	1	nSybGS>dMaf1RNAi	-
																		89	0	1	ElavGS>dMaf1RNAi	-			31	0	1	ElavGS>dMaf1RNAi	-			35	0	1	ElavGSweak>dMaf1RNAi	-			34	0	1	nSybGS>dMaf1RNAi	-
																		89	0	1	ElavGS>dMaf1RNAi	-			34	0	1	ElavGS>dMaf1RNAi	-			37	0	1	ElavGSweak>dMaf1RNAi	-			37	0	1	nSybGS>dMaf1RNAi	-
																		89	0	1	ElavGS>dMaf1RNAi	-			37	0	1	ElavGS>dMaf1RNAi	-			39	0	1	ElavGSweak>dMaf1RNAi	-			39	0	1	nSybGS>dMaf1RNAi	-
																		89	0	1	ElavGS>dMaf1RNAi	-			39	0	1	ElavGS>dMaf1RNAi	-			42	0	1	ElavGSweak>dMaf1RNAi	-			41	0	1	nSybGS>dMaf1RNAi	-
																		89	0	1	ElavGS>dMaf1RNAi	-			41	0	1	ElavGS>dMaf1RNAi	-			44	0	1	ElavGSweak>dMaf1RNAi	-			44	0	1	nSybGS>dMaf1RNAi	-
																		89	0	1	ElavGS>dMaf1RNAi	-			43	0	1	ElavGS>dMaf1RNAi	-			46	0	1	ElavGSweak>dMaf1RNAi	-			46	0	1	nSybGS>dMaf1RNAi	-
																		89	0	1	ElavGS>dMaf1RNAi	-			45	0	1	ElavGS>dMaf1RNAi	-			49	0	1	ElavGSweak>dMaf1RNAi	-			48	0	1	nSybGS>dMaf1RNAi	-
																		89	0	1	ElavGS>dMaf1RNAi	-			48	0	1	ElavGS>dMaf1RNAi	-			51	0	1	ElavGSweak>dMaf1RNAi	-			51	0	1	nSybGS>dMaf1RNAi	-
																		89	0	1	ElavGS>dMaf1RNAi	-			50	0	1	ElavGS>dMaf1RNAi	-			53	0	1	ElavGSweak>dMaf1RNAi	-			53	0	1	nSybGS>dMaf1RNAi	-
																		89	0	1	ElavGS>dMaf1RNAi	-			53	0	1	ElavGS>dMaf1RNAi	-			56	0	1	ElavGSweak>dMaf1RNAi	-			55	0	1	nSybGS>dMaf1RNAi	-
																		89	0	1	ElavGS>dMaf1RNAi	-			55	0	1	ElavGS>dMaf1RNAi	-			59	0	1	ElavGSweak>dMaf1RNAi	-			57	0	1	nSybGS>dMaf1RNAi	-
																		89	0	1	ElavGS>dMaf1RNAi	-			57	0	1	ElavGS>dMaf1RNAi	-			61	0	1	ElavGSweak>dMaf1RNAi	-			60	0	1	nSybGS>dMaf1RNAi	-
																		2	0	0	ElavGS>dMaf1RNAi	+			59	0	1	ElavGS>dMaf1RNAi	-			63	1	1	ElavGSweak>dMaf1RNAi	-			62	0	1	nSybGS>dMaf1RNAi	-
																		4	0	0	ElavGS>dMaf1RNAi	+			62	0	1	ElavGS>dMaf1RNAi	-			65	0	1	ElavGSweak>dMaf1RNAi	-			65	0	1	nSybGS>dMaf1RNAi	-
																		7	0	0	ElavGS>dMaf1RNAi	+			64	0	1	ElavGS>dMaf1RNAi	-			67	0	1	ElavGSweak>dMaf1RNAi	-			67	0	1	nSybGS>dMaf1RNAi	-
																		9	0	0	ElavGS>dMaf1RNAi	+			66	0	1	ElavGS>dMaf1RNAi	-			69	0	1	ElavGSweak>dMaf1RNAi	-			69	0	1	nSybGS>dMaf1RNAi	-
																		12	0	0	ElavGS>dMaf1RNAi	+			69	0	1	ElavGS>dMaf1RNAi	-			72	0	1	ElavGSweak>dMaf1RNAi	-			72	0	1	nSybGS>dMaf1RNAi	-
																		14	0	0	ElavGS>dMaf1RNAi	+			71	0	1	ElavGS>dMaf1RNAi	-			74	1	1	ElavGSweak>dMaf1RNAi	-			74	0	1	nSybGS>dMaf1RNAi	-
																		16	0	0	ElavGS>dMaf1RNAi	+			73	0	1	ElavGS>dMaf1RNAi	-			77	0	1	ElavGSweak>dMaf1RNAi	-			76	0	1	nSybGS>dMaf1RNAi	-
																		19	0	0	ElavGS>dMaf1RNAi	+			76	0	1	ElavGS>dMaf1RNAi	-			79	0	1	ElavGSweak>dMaf1RNAi	-			79	0	1	nSybGS>dMaf1RNAi	-
																		21	0	0	ElavGS>dMaf1RNAi	+			78	0	1	ElavGS>dMaf1RNAi	-			81	0	1	ElavGSweak>dMaf1RNAi	-			79	0	1	nSybGS>dMaf1RNAi	-
																		23	0	0	ElavGS>dMaf1RNAi	+			80	0	1	ElavGS>dMaf1RNAi	-			81	0	1	ElavGSweak>dMaf1RNAi	-			79	0	1	nSybGS>dMaf1RNAi	-
																		26	0	0	ElavGS>dMaf1RNAi	+			83	0	1	ElavGS>dMaf1RNAi	-			81	0	1	ElavGSweak>dMaf1RNAi	-			79	0	1	nSybGS>dMaf1RNAi	-
																		28	0	0	ElavGS>dMaf1RNAi	+			85	0	1	ElavGS>dMaf1RNAi	-			81	0	1	ElavGSweak>dMaf1RNAi	-			79	0	1	nSybGS>dMaf1RNAi	-
																		30	0	0	ElavGS>dMaf1RNAi	+			87	0	1	ElavGS>dMaf1RNAi	-			81	0	1	ElavGSweak>dMaf1RNAi	-			79	0	1	nSybGS>dMaf1RNAi	-
																		33	0	0	ElavGS>dMaf1RNAi	+			90	0	1	ElavGS>dMaf1RNAi	-			81	0	1	ElavGSweak>dMaf1RNAi	-			79	0	1	nSybGS>dMaf1RNAi	-
																		35	0	0	ElavGS>dMaf1RNAi	+			92	0	1	ElavGS>dMaf1RNAi	-			81	0	1	ElavGSweak>dMaf1RNAi	-			79	0	1	nSybGS>dMaf1RNAi	-
																		37	2	0	ElavGS>dMaf1RNAi	+			94	0	1	ElavGS>dMaf1RNAi	-			81	0	1	ElavGSweak>dMaf1RNAi	-			79	0	1	nSybGS>dMaf1RNAi	-
																		40	0	0	ElavGS>dMaf1RNAi	+			94	0	1	ElavGS>dMaf1RNAi	-			81	0	1	ElavGSweak>dMaf1RNAi	-			79	0	1	nSybGS>dMaf1RNAi	-
																		42	0	0	ElavGS>dMaf1RNAi	+			94	0	1	ElavGS>dMaf1RNAi	-			81	0	1	ElavGSweak>dMaf1RNAi	-			79	0	1	nSybGS>dMaf1RNAi	-
																		44	2	0	ElavGS>dMaf1RNAi	+			94	0	1	ElavGS>dMaf1RNAi	-			81	0	1	ElavGSweak>dMaf1RNAi	-			79	0	1	nSybGS>dMaf1RNAi	-
																		48	0	0	ElavGS>dMaf1RNAi	+			94	0	1	ElavGS>dMaf1RNAi	-			81	0	1	ElavGSweak>dMaf1RNAi	-			79	0	1	nSybGS>dMaf1RNAi	-
																		50	1	0	ElavGS>dMaf1RNAi	+			94	0	1	ElavGS>dMaf1RNAi	-			81	0	1	ElavGSweak>dMaf1RNAi	-			79	0	1	nSybGS>dMaf1RNAi	-
																		52	1	0	ElavGS>dMaf1RNAi	+			94	0	1	ElavGS>dMaf1RNAi	-			81	0	1	ElavGSweak>dMaf1RNAi	-			79	0	1	nSybGS>dMaf1RNAi	-
																		54	3	0	ElavGS>dMaf1RNAi	+			94	0	1	ElavGS>dMaf1RNAi	-			81	0	1	ElavGSweak>dMaf1RNAi	-			79	0	1	nSybGS>dMaf1RNAi	-
																		56	2	0	ElavGS>dMaf1RNAi	+			94	0	1	ElavGS>dMaf1RNAi	-			81	0	1	ElavGSweak>dMaf1RNAi	-			79	0	1	nSybGS>dMaf1RNAi	-
																		58	0	0	ElavGS>dMaf1RNAi	+			94	0	1	ElavGS>dMaf1RNAi	-			81	0	1	ElavGSweak>dMaf1RNAi	-			79	0	1	nSybGS>dMaf1RNAi	-
																		61	10	0	ElavGS>dMaf1RNAi	+			94	0	1	ElavGS>dMaf1RNAi	-			81	0	1	ElavGSweak>dMaf1RNAi	-			79	0	1	nSybGS>dMaf1RNAi	-
																		63	8	0	ElavGS>dMaf1RNAi	+			94	0	1	ElavGS>dMaf1RNAi	-			81	0	1	ElavGSweak>dMaf1RNAi	-			79	0	1	nSybGS>dMaf1RNAi	-
																		65	5	0	ElavGS>dMaf1RNAi	+			94	0	1	ElavGS>dMaf1RNAi	-			81	0	1	ElavGSweak>dMaf1RNAi	-			79	0	1	nSybGS>dMaf1RNAi	-
																		68	14	0	ElavGS>dMaf1RNAi	+			94	0	1	ElavGS>dMaf1RNAi	-			81	0	1	ElavGSweak>dMaf1RNAi	-			79	0	1	nSybGS>dMaf1RNAi	-
																		70	13	0	ElavGS>dMaf1RNAi	+			94	0	1	ElavGS>dMaf1RNAi	-			81	0	1	ElavGSweak>dMaf1RNAi	-			79	0	1	nSybGS>dMaf1RNAi	-
																		72	15	0	ElavGS>dMaf1RNAi	+			94	0	1	ElavGS>dMaf1RNAi	-			81	0	1	ElavGSweak>dMaf1RNAi	-			79	0	1	nSybGS>dMaf1RNAi	-
																		75	12	0	ElavGS>dMaf1RNAi	+			94	0	1	ElavGS>dMaf1RNAi	-			81	0	1	ElavGSweak>dMaf1RNAi	-			79	0	1	nSybGS>dMaf1RNAi	-
																		77	17	0	ElavGS>dMaf1RNAi	+			94	0	1	ElavGS>dMaf1RNAi	-			81	0	1	ElavGSweak>dMaf1RNAi	-			79	0	1	nSybGS>dMaf1RNAi	-
																		79	15	0	ElavGS>dMaf1RNAi	+			94	0	1	ElavGS>dMaf1RNAi	-			81	0	1	ElavGSweak>dMaf1RNAi	-			79	0	1	nSybGS>dMaf1RNAi	-
																		82	11	0	ElavGS>dMaf1RNAi	+			94	0	1	ElavGS>dMaf1RNAi	-			81	0	1	ElavGSweak>dMaf1RNAi	-			79	0	1	nSybGS>dMaf1RNAi	-
																		84	1	0	ElavGS>dMaf1RNAi	+			94	0	1	ElavGS>dMaf1RNAi	-			81	0	1	ElavGSweak>dMaf1RNAi	-			79	0	1	nSybGS>dMaf1RNAi	-
																		87	0	0	ElavGS>dMaf1RNAi	+			94	0	1	ElavGS>dMaf1RNAi	-			81	0	1	ElavGSweak>dMaf1RNAi	-			79	0	1	nSybGS>dMaf1RNAi	-
																		89	0	0	ElavGS>dMaf1RNAi	+			94	0	1	ElavGS>dMaf1RNAi	-			81	0	1	ElavGSweak>dMaf1RNAi	-			79	0	1	nSybGS>dMaf1RNAi	-
																		89	0	0	ElavGS>dMaf1RNAi	+			94	0	1	ElavGS>dMaf1RNAi	-			81	0	1	ElavGSweak>dMaf1RNAi	-			79	0	1	nSybGS>dMaf1RNAi	-
																		89	0	0	ElavGS>dMaf1RNAi	+			94	0	1	ElavGS>dMaf1RNAi	-			81	0	1	ElavGSweak>dMaf1RNAi	-			79	0	1	nSybGS>dMaf1RNAi	-
																		89	0	0	ElavGS>dMaf1RNAi	+			94	0	1	ElavGS>dMaf1RNAi	-			81	0	1	ElavGSweak>dMaf1RNAi	-			79	0	1	nSybGS>dMaf1RNAi	-
																		89	0	0	ElavGS>dMaf1RNAi	+			94	0	1	ElavGS>dMaf1RNAi	-			81	0	1	ElavGSweak>dMaf1RNAi	-			79	0	1	nSybGS>dMaf1RNAi	-
																		89	0	0	ElavGS>dMaf1RNAi	+			94	0	1	ElavGS>dMaf1RNAi	-			81	0	1	ElavGSweak>dMaf1RNAi	-			79	0	1	nSybGS>dMaf1RNAi	-
																		89	0	0	ElavGS>dMaf1RNAi	+			94	0	1	ElavGS>dMaf1RNAi	-			81	0	1	ElavGSweak>dMaf1RNAi	-			79	0	1	nSybGS>dMaf1RNAi	-
																		89	0	0	ElavGS>dMaf1RNAi	+			94	0	1	ElavGS>dMaf1RNAi	-			81	0	1	ElavGSweak>dMaf1RNAi	-			79	0	1	nSybGS>dMaf1RNAi	-
																		89	0	0	ElavGS>dMaf1RNAi	+			94	0	1	ElavGS>dMaf1RNAi	-			81	0	1	ElavGSweak>dMaf1RNAi	-			79	0	1	nSybGS>dMaf1RNAi	-
																		89	0	0	ElavGS>dMaf1RNAi	+			94	0	1	ElavGS>dMaf1RNAi	-			81	0	1	ElavGSweak>dMaf1RNAi	-			79	0	1	nSybGS>dMaf1RNAi	-
																		89	0	0	ElavGS>dMaf1RNAi	+			94	0	1	ElavGS>dMaf1RNAi	-			81	0	1	ElavGSweak>dMaf1RNAi	-			79	0	1	nSybGS>dMaf1RNAi	-
																		89	0	0	ElavGS>dMaf1RNAi	+			94	0	1	ElavGS>dMaf1RNAi	-			81	0	1	ElavGSweak>dMaf1RNAi	-			79	0	1	nSybGS>dMaf1RNAi	-
																		89	0	0	ElavGS>dMaf1RNAi	+			94	0	1	ElavGS>dMaf1RNAi	-			81	0	1	ElavGSweak>dMaf1RNAi	-			79	0	1	nSybGS>dMaf1RNAi	-
																		2	0	1	ElavGS>dMaf1RNAi	+			3.2916666666666665	1	0	ElavGS>dMaf1RNAi	+			4.291666666666667	0	0	ElavGSweak>dMaf1RNAi	+			5.291666666666667	0	0	nSybGS>dMaf1RNAi	+
																		4	0	1	ElavGS>dMaf1RNAi	+			5.0541666666666671	0	0	ElavGS>dMaf1RNAi	+			7.0541666666666671	0	0	ElavGSweak>dMaf1RNAi	+			7.0541666666666671	0	0	nSybGS>dMaf1RNAi	+
																		7	0	1	ElavGS>dMaf1RNAi	+			6.1409722222222225	0	0	ElavGS>dMaf1RNAi	+			9.1409722222222225	0	0	ElavGSweak>dMaf1RNAi	+			9.1409722222222225	0	0	nSybGS>dMaf1RNAi	+
																		9	0	1	ElavGS>dMaf1RNAi	+			8.1527777777777786	0	0	ElavGS>dMaf1RNAi	+			11.152777777777779	0	0	ElavGSweak>dMaf1RNAi	+			11.152777777777779	0	0	nSybGS>dMaf1RNAi	+
																		12	0	1	ElavGS>dMaf1RNAi	+			10.019444444444446	0	0	ElavGS>dMaf1RNAi	+			14.019444444444446	0	0	ElavGSweak>dMaf1RNAi	+			13.019444444444446	0	0	nSybGS>dMaf1RNAi	+
																		14	0	1	ElavGS>dMaf1RNAi	+			13.000000000000002	0	0	ElavGS>dMaf1RNAi	+			16	0	0	ElavGSweak>dMaf1RNAi	+			15.000000000000002	0	0	nSybGS>dMaf1RNAi	+
																		16	0	1	ElavGS>dMaf1RNAi	+			15.000000000000002	0	0	ElavGS>dMaf1RNAi	+			18	0	0	ElavGSweak>dMaf1RNAi	+			18	0	0	nSybGS>dMaf1RNAi	+
																		19	0	1	ElavGS>dMaf1RNAi	+			18	1	0	ElavGS>dMaf1RNAi	+			21	0	0	ElavGSweak>dMaf1RNAi	+			20	0	0	nSybGS>dMaf1RNAi	+
																		21	0	1	ElavGS>dMaf1RNAi	+			20	0	0	ElavGS>dMaf1RNAi	+			23	0	0	ElavGSweak>dMaf1RNAi	+			23	0	0	nSybGS>dMaf1RNAi	+
																		23	0	1	ElavGS>dMaf1RNAi	+			22	0	0	ElavGS>dMaf1RNAi	+			26	0	0	ElavGSweak>dMaf1RNAi	+			25	0	0	nSybGS>dMaf1RNAi	+
																		26	0	1	ElavGS>dMaf1RNAi	+			25	0	0	ElavGS>dMaf1RNAi	+			28	0	0	ElavGSweak>dMaf1RNAi	+			27	0	0	nSybGS>dMaf1RNAi	+
																		28	0	1	ElavGS>dMaf1RNAi	+			27	0	0	ElavGS>dMaf1RNAi	+			30	0	0	ElavGSweak>dMaf1RNAi	+			29	0	0	nSybGS>dMaf1RNAi	+
																		30	0	1	ElavGS>dMaf1RNAi	+			29	0	0	ElavGS>dMaf1RNAi	+			32	0	0	ElavGSweak>dMaf1RNAi	+			32	0	0	nSybGS>dMaf1RNAi	+
																		33	0	1	ElavGS>dMaf1RNAi	+			31	0	0	ElavGS>dMaf1RNAi	+			35	0	0	ElavGSweak>dMaf1RNAi	+			34	0	0	nSybGS>dMaf1RNAi	+
																		35	0	1	ElavGS>dMaf1RNAi	+			34	0	0	ElavGS>dMaf1RNAi	+			37	0	0	ElavGSweak>dMaf1RNAi	+			37	0	0	nSybGS>dMaf1RNAi	+
																		37	0	1	ElavGS>dMaf1RNAi	+			37	0	0	ElavGS>dMaf1RNAi	+			39	0	0	ElavGSweak>dMaf1RNAi	+			39	2	0	nSybGS>dMaf1RNAi	+
																		40	0	1	ElavGS>dMaf1RNAi	+			39	0	0	ElavGS>dMaf1RNAi	+			42	0	0	ElavGSweak>dMaf1RNAi	+			41	3	0	nSybGS>dMaf1RNAi	+
																		42	0	1	ElavGS>dMaf1RNAi	+			41	0	0	ElavGS>dMaf1RNAi	+			44	0	0	ElavGSweak>dMaf1RNAi	+			44	4	0	nSybGS>dMaf1RNAi	+
																		44	0	1	ElavGS>dMaf1RNAi	+			43	0	0	ElavGS>dMaf1RNAi	+			46	0	0	ElavGSweak>dMaf1RNAi	+			46	2	0	nSybGS>dMaf1RNAi	+
																		48	0	1	ElavGS>dMaf1RNAi	+			45	0	0	ElavGS>dMaf1RNAi	+			49	1	0	ElavGSweak>dMaf1RNAi	+			48	2	0	nSybGS>dMaf1RNAi	+
																		50	0	1	ElavGS>dMaf1RNAi	+			48	0	0	ElavGS>dMaf1RNAi	+			51	1	0	ElavGSweak>dMaf1RNAi	+			51	5	0	nSybGS>dMaf1RNAi	+
																		52	0	1	ElavGS>dMaf1RNAi	+			50	0	0	ElavGS>dMaf1RNAi	+			53	0	0	ElavGSweak>dMaf1RNAi	+			53	4	0	nSybGS>dMaf1RNAi	+
																		54	0	1	ElavGS>dMaf1RNAi	+			53	0	0	ElavGS>dMaf1RNAi	+			56	6	0	ElavGSweak>dMaf1RNAi	+			55	6	0	nSybGS>dMaf1RNAi	+
																		56	0	1	ElavGS>dMaf1RNAi	+			55	0	0	ElavGS>dMaf1RNAi	+			59	5	0	ElavGSweak>dMaf1RNAi	+			57	8	0	nSybGS>dMaf1RNAi	+
																		58	0	1	ElavGS>dMaf1RNAi	+			57	1	0	ElavGS>dMaf1RNAi	+			61	4	0	ElavGSweak>dMaf1RNAi	+			60	11	0	nSybGS>dMaf1RNAi	+
																		61	0	1	ElavGS>dMaf1RNAi	+			59	0	0	ElavGS>dMaf1RNAi	+			63	5	0	ElavGSweak>dMaf1RNAi	+			62	13	0	nSybGS>dMaf1RNAi	+
																		63	0	1	ElavGS>dMaf1RNAi	+			62	4	0	ElavGS>dMaf1RNAi	+			65	2	0	ElavGSweak>dMaf1RNAi	+			65	18	0	nSybGS>dMaf1RNAi	+
																		65	0	1	ElavGS>dMaf1RNAi	+			64	2	0	ElavGS>dMaf1RNAi	+			67	7	0	ElavGSweak>dMaf1RNAi	+			67	17	0	nSybGS>dMaf1RNAi	+
																		68	0	1	ElavGS>dMaf1RNAi	+			66	3	0	ElavGS>dMaf1RNAi	+			69	14	0	ElavGSweak>dMaf1RNAi	+			69	5	0	nSybGS>dMaf1RNAi	+
																		70	0	1	ElavGS>dMaf1RNAi	+			69	4	0	ElavGS>dMaf1RNAi	+			72	24	0	ElavGSweak>dMaf1RNAi	+			72	24	0	nSybGS>dMaf1RNAi	+
																		72	0	1	ElavGS>dMaf1RNAi	+			71	6	0	ElavGS>dMaf1RNAi	+			74	22	0	ElavGSweak>dMaf1RNAi	+			74	8	0	nSybGS>dMaf1RNAi	+
																		75	0	1	ElavGS>dMaf1RNAi	+			73	8	0	ElavGS>dMaf1RNAi	+			77	27	0	ElavGSweak>dMaf1RNAi	+			76	30	0	nSybGS>dMaf1RNAi	+
																		77	0	1	ElavGS>dMaf1RNAi	+			76	17	0	ElavGS>dMaf1RNAi	+			79	13	0	ElavGSweak>dMaf1RNAi	+			79	10	0	nSybGS>dMaf1RNAi	+
																		79	1	1	ElavGS>dMaf1RNAi	+			78	21	0	ElavGS>dMaf1RNAi	+			81	11	0	ElavGSweak>dMaf1RNAi	+			79	0	0	nSybGS>dMaf1RNAi	+
																		82	0	1	ElavGS>dMaf1RNAi	+			80	16	0	ElavGS>dMaf1RNAi	+			81	0	0	ElavGSweak>dMaf1RNAi	+			79	0	0	nSybGS>dMaf1RNAi	+
																		84	0	1	ElavGS>dMaf1RNAi	+			83	14	0	ElavGS>dMaf1RNAi	+			81	0	0	ElavGSweak>dMaf1RNAi	+			79	0	0	nSybGS>dMaf1RNAi	+
																		87	0	1	ElavGS>dMaf1RNAi	+			85	2	0	ElavGS>dMaf1RNAi	+			81	0	0	ElavGSweak>dMaf1RNAi	+			79	0	0	nSybGS>dMaf1RNAi	+
																		89	0	1	ElavGS>dMaf1RNAi	+			87	12	0	ElavGS>dMaf1RNAi	+			81	0	0	ElavGSweak>dMaf1RNAi	+			79	0	0	nSybGS>dMaf1RNAi	+
																		89	0	1	ElavGS>dMaf1RNAi	+			90	14	0	ElavGS>dMaf1RNAi	+			81	0	0	ElavGSweak>dMaf1RNAi	+			79	0	0	nSybGS>dMaf1RNAi	+
																		89	0	1	ElavGS>dMaf1RNAi	+			92	4	0	ElavGS>dMaf1RNAi	+			81	0	0	ElavGSweak>dMaf1RNAi	+			79	0	0	nSybGS>dMaf1RNAi	+
																		89	0	1	ElavGS>dMaf1RNAi	+			94	2	0	ElavGS>dMaf1RNAi	+			81	0	0	ElavGSweak>dMaf1RNAi	+			79	0	0	nSybGS>dMaf1RNAi	+
																		89	0	1	ElavGS>dMaf1RNAi	+			94	0	0	ElavGS>dMaf1RNAi	+			81	0	0	ElavGSweak>dMaf1RNAi	+			79	0	0	nSybGS>dMaf1RNAi	+
																		89	0	1	ElavGS>dMaf1RNAi	+			94	0	0	ElavGS>dMaf1RNAi	+			81	0	0	ElavGSweak>dMaf1RNAi	+			79	0	0	nSybGS>dMaf1RNAi	+
																		89	0	1	ElavGS>dMaf1RNAi	+			94	0	0	ElavGS>dMaf1RNAi	+			81	0	0	ElavGSweak>dMaf1RNAi	+			79	0	0	nSybGS>dMaf1RNAi	+
																		89	0	1	ElavGS>dMaf1RNAi	+			94	0	0	ElavGS>dMaf1RNAi	+			81	0	0	ElavGSweak>dMaf1RNAi	+			79	0	0	nSybGS>dMaf1RNAi	+
																		89	0	1	ElavGS>dMaf1RNAi	+			94	0	0	ElavGS>dMaf1RNAi	+			81	0	0	ElavGSweak>dMaf1RNAi	+			79	0	0	nSybGS>dMaf1RNAi	+
																		89	0	1	ElavGS>dMaf1RNAi	+			94	0	0	ElavGS>dMaf1RNAi	+			81	0	0	ElavGSweak>dMaf1RNAi	+			79	0	0	nSybGS>dMaf1RNAi	+
																		89	0	1	ElavGS>dMaf1RNAi	+			94	0	0	ElavGS>dMaf1RNAi	+			81	0	0	ElavGSweak>dMaf1RNAi	+			79	0	0	nSybGS>dMaf1RNAi	+
																		89	0	1	ElavGS>dMaf1RNAi	+			94	0	0	ElavGS>dMaf1RNAi	+			81	0	0	ElavGSweak>dMaf1RNAi	+			79	0	0	nSybGS>dMaf1RNAi	+
																		89	0	1	ElavGS>dMaf1RNAi	+			94	0	0	ElavGS>dMaf1RNAi	+			81	0	0	ElavGSweak>dMaf1RNAi	+			79	0	0	nSybGS>dMaf1RNAi	+
																									94	0	0	ElavGS>dMaf1RNAi	+			81	0	0	ElavGSweak>dMaf1RNAi	+			79	0	0	nSybGS>dMaf1RNAi	+
																									94	0	0	ElavGS>dMaf1RNAi	+			81	0	0	ElavGSweak>dMaf1RNAi	+			79	0	0	nSybGS>dMaf1RNAi	+
																									94	0	0	ElavGS>dMaf1RNAi	+			81	0	0	ElavGSweak>dMaf1RNAi	+			79	0	0	nSybGS>dMaf1RNAi	+
																									94	0	0	ElavGS>dMaf1RNAi	+			81	0	0	ElavGSweak>dMaf1RNAi	+			79	0	0	nSybGS>dMaf1RNAi	+
																									94	0	0	ElavGS>dMaf1RNAi	+			81	0	0	ElavGSweak>dMaf1RNAi	+			79	0	0	nSybGS>dMaf1RNAi	+
																									94	0	0	ElavGS>dMaf1RNAi	+			81	0	0	ElavGSweak>dMaf1RNAi	+			79	0	0	nSybGS>dMaf1RNAi	+
																									94	0	0	ElavGS>dMaf1RNAi	+			81	0	0	ElavGSweak>dMaf1RNAi	+			79	0	0	nSybGS>dMaf1RNAi	+
																									94	0	0	ElavGS>dMaf1RNAi	+			81	0	0	ElavGSweak>dMaf1RNAi	+			79	0	0	nSybGS>dMaf1RNAi	+
																									94	0	0	ElavGS>dMaf1RNAi	+			81	0	0	ElavGSweak>dMaf1RNAi	+			79	0	0	nSybGS>dMaf1RNAi	+
																									94	0	0	ElavGS>dMaf1RNAi	+			81	0	0	ElavGSweak>dMaf1RNAi	+			79	0	0	nSybGS>dMaf1RNAi	+
																									94	0	0	ElavGS>dMaf1RNAi	+			81	0	0	ElavGSweak>dMaf1RNAi	+			79	0	0	nSybGS>dMaf1RNAi	+
																									94	0	0	ElavGS>dMaf1RNAi	+			81	0	0	ElavGSweak>dMaf1RNAi	+			79	0	0	nSybGS>dMaf1RNAi	+
																									94	0	0	ElavGS>dMaf1RNAi	+			81	0	0	ElavGSweak>dMaf1RNAi	+			79	0	0	nSybGS>dMaf1RNAi	+
																									94	0	0	ElavGS>dMaf1RNAi	+			81	0	0	ElavGSweak>dMaf1RNAi	+			79	0	0	nSybGS>dMaf1RNAi	+
																									94	0	0	ElavGS>dMaf1RNAi	+			81	0	0	ElavGSweak>dMaf1RNAi	+			79	0	0	nSybGS>dMaf1RNAi	+
																									94	0	0	ElavGS>dMaf1RNAi	+			81	0	0	ElavGSweak>dMaf1RNAi	+			79	0	0	nSybGS>dMaf1RNAi	+
																									94	0	0	ElavGS>dMaf1RNAi	+			81	0	0	ElavGSweak>dMaf1RNAi	+			79	0	0	nSybGS>dMaf1RNAi	+
																									94	0	0	ElavGS>dMaf1RNAi	+			81	0	0	ElavGSweak>dMaf1RNAi	+			79	0	0	nSybGS>dMaf1RNAi	+
																									94	0	0	ElavGS>dMaf1RNAi	+			81	0	0	ElavGSweak>dMaf1RNAi	+			79	0	0	nSybGS>dMaf1RNAi	+
																									94	0	0	ElavGS>dMaf1RNAi	+			81	0	0	ElavGSweak>dMaf1RNAi	+			79	0	0	nSybGS>dMaf1RNAi	+
																									94	0	0	ElavGS>dMaf1RNAi	+			81	0	0	ElavGSweak>dMaf1RNAi	+			79	0	0	nSybGS>dMaf1RNAi	+
																									94	0	0	ElavGS>dMaf1RNAi	+			81	0	0	ElavGSweak>dMaf1RNAi	+			79	0	0	nSybGS>dMaf1RNAi	+
																									94	0	0	ElavGS>dMaf1RNAi	+			81	0	0	ElavGSweak>dMaf1RNAi	+			79	0	0	nSybGS>dMaf1RNAi	+
																									94	0	0	ElavGS>dMaf1RNAi	+			81	0	0	ElavGSweak>dMaf1RNAi	+			79	0	0	nSybGS>dMaf1RNAi	+
																									94	0	0	ElavGS>dMaf1RNAi	+			81	0	0	ElavGSweak>dMaf1RNAi	+			79	0	0	nSybGS>dMaf1RNAi	+
																									3.2916666666666665	0	1	ElavGS>dMaf1RNAi	+			4.291666666666667	0	1	ElavGSweak>dMaf1RNAi	+			5.291666666666667	0	1	nSybGS>dMaf1RNAi	+
																									5.0541666666666671	0	1	ElavGS>dMaf1RNAi	+			7.0541666666666671	0	1	ElavGSweak>dMaf1RNAi	+			7.0541666666666671	0	1	nSybGS>dMaf1RNAi	+
																									6.1409722222222225	0	1	ElavGS>dMaf1RNAi	+			9.1409722222222225	0	1	ElavGSweak>dMaf1RNAi	+			9.1409722222222225	0	1	nSybGS>dMaf1RNAi	+
																									8.1527777777777786	0	1	ElavGS>dMaf1RNAi	+			11.152777777777779	0	1	ElavGSweak>dMaf1RNAi	+			11.152777777777779	0	1	nSybGS>dMaf1RNAi	+
																									10.019444444444446	0	1	ElavGS>dMaf1RNAi	+			14.019444444444446	0	1	ElavGSweak>dMaf1RNAi	+			13.019444444444446	0	1	nSybGS>dMaf1RNAi	+
																									13.000000000000002	0	1	ElavGS>dMaf1RNAi	+			16	0	1	ElavGSweak>dMaf1RNAi	+			15.000000000000002	0	1	nSybGS>dMaf1RNAi	+
																									15.000000000000002	0	1	ElavGS>dMaf1RNAi	+			18	0	1	ElavGSweak>dMaf1RNAi	+			18	0	1	nSybGS>dMaf1RNAi	+
																									18	0	1	ElavGS>dMaf1RNAi	+			21	2	1	ElavGSweak>dMaf1RNAi	+			20	0	1	nSybGS>dMaf1RNAi	+
																									20	0	1	ElavGS>dMaf1RNAi	+			23	0	1	ElavGSweak>dMaf1RNAi	+			23	0	1	nSybGS>dMaf1RNAi	+
																									22	0	1	ElavGS>dMaf1RNAi	+			26	0	1	ElavGSweak>dMaf1RNAi	+			25	0	1	nSybGS>dMaf1RNAi	+
																									25	0	1	ElavGS>dMaf1RNAi	+			28	0	1	ElavGSweak>dMaf1RNAi	+			27	0	1	nSybGS>dMaf1RNAi	+
																									27	0	1	ElavGS>dMaf1RNAi	+			30	0	1	ElavGSweak>dMaf1RNAi	+			29	0	1	nSybGS>dMaf1RNAi	+
																									29	0	1	ElavGS>dMaf1RNAi	+			32	0	1	ElavGSweak>dMaf1RNAi	+			32	0	1	nSybGS>dMaf1RNAi	+
																									31	0	1	ElavGS>dMaf1RNAi	+			35	0	1	ElavGSweak>dMaf1RNAi	+			34	0	1	nSybGS>dMaf1RNAi	+
																									34	0	1	ElavGS>dMaf1RNAi	+			37	0	1	ElavGSweak>dMaf1RNAi	+			37	0	1	nSybGS>dMaf1RNAi	+
																									37	0	1	ElavGS>dMaf1RNAi	+			39	0	1	ElavGSweak>dMaf1RNAi	+			39	0	1	nSybGS>dMaf1RNAi	+
																									39	0	1	ElavGS>dMaf1RNAi	+			42	0	1	ElavGSweak>dMaf1RNAi	+			41	0	1	nSybGS>dMaf1RNAi	+
																									41	0	1	ElavGS>dMaf1RNAi	+			44	0	1	ElavGSweak>dMaf1RNAi	+			44	0	1	nSybGS>dMaf1RNAi	+
																									43	0	1	ElavGS>dMaf1RNAi	+			46	0	1	ElavGSweak>dMaf1RNAi	+			46	0	1	nSybGS>dMaf1RNAi	+
																									45	0	1	ElavGS>dMaf1RNAi	+			49	0	1	ElavGSweak>dMaf1RNAi	+			48	1	1	nSybGS>dMaf1RNAi	+
																									48	0	1	ElavGS>dMaf1RNAi	+			51	0	1	ElavGSweak>dMaf1RNAi	+			51	0	1	nSybGS>dMaf1RNAi	+
																									50	0	1	ElavGS>dMaf1RNAi	+			53	0	1	ElavGSweak>dMaf1RNAi	+			53	0	1	nSybGS>dMaf1RNAi	+
																									53	0	1	ElavGS>dMaf1RNAi	+			56	0	1	ElavGSweak>dMaf1RNAi	+			55	0	1	nSybGS>dMaf1RNAi	+
																									55	0	1	ElavGS>dMaf1RNAi	+			59	0	1	ElavGSweak>dMaf1RNAi	+			57	0	1	nSybGS>dMaf1RNAi	+
																									57	0	1	ElavGS>dMaf1RNAi	+			61	0	1	ElavGSweak>dMaf1RNAi	+			60	1	1	nSybGS>dMaf1RNAi	+
																									59	6	1	ElavGS>dMaf1RNAi	+			63	0	1	ElavGSweak>dMaf1RNAi	+			62	0	1	nSybGS>dMaf1RNAi	+
																									62	0	1	ElavGS>dMaf1RNAi	+			65	1	1	ElavGSweak>dMaf1RNAi	+			65	0	1	nSybGS>dMaf1RNAi	+
																									64	5	1	ElavGS>dMaf1RNAi	+			67	1	1	ElavGSweak>dMaf1RNAi	+			67	0	1	nSybGS>dMaf1RNAi	+
																									66	1	1	ElavGS>dMaf1RNAi	+			69	0	1	ElavGSweak>dMaf1RNAi	+			69	0	1	nSybGS>dMaf1RNAi	+
																									69	0	1	ElavGS>dMaf1RNAi	+			72	0	1	ElavGSweak>dMaf1RNAi	+			72	0	1	nSybGS>dMaf1RNAi	+
																									71	0	1	ElavGS>dMaf1RNAi	+			74	2	1	ElavGSweak>dMaf1RNAi	+			74	0	1	nSybGS>dMaf1RNAi	+
																									73	1	1	ElavGS>dMaf1RNAi	+			77	0	1	ElavGSweak>dMaf1RNAi	+			76	0	1	nSybGS>dMaf1RNAi	+
																									76	1	1	ElavGS>dMaf1RNAi	+			79	0	1	ElavGSweak>dMaf1RNAi	+			79	0	1	nSybGS>dMaf1RNAi	+
																									78	0	1	ElavGS>dMaf1RNAi	+			81	0	1	ElavGSweak>dMaf1RNAi	+			79	0	1	nSybGS>dMaf1RNAi	+
																									80	0	1	ElavGS>dMaf1RNAi	+			81	0	1	ElavGSweak>dMaf1RNAi	+			79	0	1	nSybGS>dMaf1RNAi	+
																									83	2	1	ElavGS>dMaf1RNAi	+			81	0	1	ElavGSweak>dMaf1RNAi	+			79	0	1	nSybGS>dMaf1RNAi	+
																									85	1	1	ElavGS>dMaf1RNAi	+			81	0	1	ElavGSweak>dMaf1RNAi	+			79	0	1	nSybGS>dMaf1RNAi	+
																									87	0	1	ElavGS>dMaf1RNAi	+			81	0	1	ElavGSweak>dMaf1RNAi	+			79	0	1	nSybGS>dMaf1RNAi	+
																									90	0	1	ElavGS>dMaf1RNAi	+			81	0	1	ElavGSweak>dMaf1RNAi	+			79	0	1	nSybGS>dMaf1RNAi	+
																									92	0	1	ElavGS>dMaf1RNAi	+			81	0	1	ElavGSweak>dMaf1RNAi	+			79	0	1	nSybGS>dMaf1RNAi	+
																									94	0	1	ElavGS>dMaf1RNAi	+			81	0	1	ElavGSweak>dMaf1RNAi	+			79	0	1	nSybGS>dMaf1RNAi	+
																									94	0	1	ElavGS>dMaf1RNAi	+			81	0	1	ElavGSweak>dMaf1RNAi	+			79	0	1	nSybGS>dMaf1RNAi	+
																									94	0	1	ElavGS>dMaf1RNAi	+			81	0	1	ElavGSweak>dMaf1RNAi	+			79	0	1	nSybGS>dMaf1RNAi	+
																									94	0	1	ElavGS>dMaf1RNAi	+			81	0	1	ElavGSweak>dMaf1RNAi	+			79	0	1	nSybGS>dMaf1RNAi	+
																									94	0	1	ElavGS>dMaf1RNAi	+			81	0	1	ElavGSweak>dMaf1RNAi	+			79	0	1	nSybGS>dMaf1RNAi	+
																									94	0	1	ElavGS>dMaf1RNAi	+			81	0	1	ElavGSweak>dMaf1RNAi	+			79	0	1	nSybGS>dMaf1RNAi	+
																									94	0	1	ElavGS>dMaf1RNAi	+			81	0	1	ElavGSweak>dMaf1RNAi	+			79	0	1	nSybGS>dMaf1RNAi	+
																									94	0	1	ElavGS>dMaf1RNAi	+			81	0	1	ElavGSweak>dMaf1RNAi	+			79	0	1	nSybGS>dMaf1RNAi	+
																									94	0	1	ElavGS>dMaf1RNAi	+			81	0	1	ElavGSweak>dMaf1RNAi	+			79	0	1	nSybGS>dMaf1RNAi	+
																									94	0	1	ElavGS>dMaf1RNAi	+			81	0	1	ElavGSweak>dMaf1RNAi	+			79	0	1	nSybGS>dMaf1RNAi	+
																									94	0	1	ElavGS>dMaf1RNAi	+			81	0	1	ElavGSweak>dMaf1RNAi	+			79	0	1	nSybGS>dMaf1RNAi	+
																									94	0	1	ElavGS>dMaf1RNAi	+			81	0	1	ElavGSweak>dMaf1RNAi	+			79	0	1	nSybGS>dMaf1RNAi	+
																									94	0	1	ElavGS>dMaf1RNAi	+			81	0	1	ElavGSweak>dMaf1RNAi	+			79	0	1	nSybGS>dMaf1RNAi	+
																									94	0	1	ElavGS>dMaf1RNAi	+			81	0	1	ElavGSweak>dMaf1RNAi	+			79	0	1	nSybGS>dMaf1RNAi	+
																									94	0	1	ElavGS>dMaf1RNAi	+			81	0	1	ElavGSweak>dMaf1RNAi	+			79	0	1	nSybGS>dMaf1RNAi	+
																									94	0	1	ElavGS>dMaf1RNAi	+			81	0	1	ElavGSweak>dMaf1RNAi	+			79	0	1	nSybGS>dMaf1RNAi	+
																									94	0	1	ElavGS>dMaf1RNAi	+			81	0	1	ElavGSweak>dMaf1RNAi	+			79	0	1	nSybGS>dMaf1RNAi	+
																									94	0	1	ElavGS>dMaf1RNAi	+			81	0	1	ElavGSweak>dMaf1RNAi	+			79	0	1	nSybGS>dMaf1RNAi	+
																									94	0	1	ElavGS>dMaf1RNAi	+			81	0	1	ElavGSweak>dMaf1RNAi	+			79	0	1	nSybGS>dMaf1RNAi	+
																									94	0	1	ElavGS>dMaf1RNAi	+			81	0	1	ElavGSweak>dMaf1RNAi	+			79	0	1	nSybGS>dMaf1RNAi	+
																									94	0	1	ElavGS>dMaf1RNAi	+			81	0	1	ElavGSweak>dMaf1RNAi	+			79	0	1	nSybGS>dMaf1RNAi	+
																									94	0	1	ElavGS>dMaf1RNAi	+			81	0	1	ElavGSweak>dMaf1RNAi	+			79	0	1	nSybGS>dMaf1RNAi	+
																									94	0	1	ElavGS>dMaf1RNAi	+			81	0	1	ElavGSweak>dMaf1RNAi	+			79	0	1	nSybGS>dMaf1RNAi	+
																									94	0	1	ElavGS>dMaf1RNAi	+			81	0	1	ElavGSweak>dMaf1RNAi	+			79	0	1	nSybGS>dMaf1RNAi	+
																									94	0	1	ElavGS>dMaf1RNAi	+			81	0	1	ElavGSweak>dMaf1RNAi	+			79	0	1	nSybGS>dMaf1RNAi	+
																									94	0	1	ElavGS>dMaf1RNAi	+			81	0	1	ElavGSweak>dMaf1RNAi	+			79	0	1	nSybGS>dMaf1RNAi	+
																									94	0	1	ElavGS>dMaf1RNAi	+			81	0	1	ElavGSweak>dMaf1RNAi	+			79	0	1	nSybGS>dMaf1RNAi	+
																									94	0	1	ElavGS>dMaf1RNAi	+			81	0	1	ElavGSweak>dMaf1RNAi	+			79	0	1	nSybGS>dMaf1RNAi	+
																									94	0	1	ElavGS>dMaf1RNAi	+			81	0	1	ElavGSweak>dMaf1RNAi	+			79	0	1	nSybGS>dMaf1RNAi	+
																									94	0	1	ElavGS>dMaf1RNAi	+			81	0	1	ElavGSweak>dMaf1RNAi	+			79	0	1	nSybGS>dMaf1RNAi	+
																									94	0	1	ElavGS>dMaf1RNAi	+			81	0	1	ElavGSweak>dMaf1RNAi	+			79	0	1	nSybGS>dMaf1RNAi	+
																									94	0	1	ElavGS>dMaf1RNAi	+			81	0	1	ElavGSweak>dMaf1RNAi	+			79	0	1	nSybGS>dMaf1RNAi	+
																									94	0	1	ElavGS>dMaf1RNAi	+			81	0	1	ElavGSweak>dMaf1RNAi	+			79	0	1	nSybGS>dMaf1RNAi	+
																									94	0	1	ElavGS>dMaf1RNAi	+			81	0	1	ElavGSweak>dMaf1RNAi	+			79	0	1	nSybGS>dMaf1RNAi	+
																									94	0	1	ElavGS>dMaf1RNAi	+			81	0	1	ElavGSweak>dMaf1RNAi	+			79	0	1	nSybGS>dMaf1RNAi	+
[truncated: 109 more columns]

## Sheet: Figure S4
pannel A		RU-			RU-				RU-			RU+					pannel B	RU-											RU+											pannel C	RU-			RU-				RU-
	week	1	2	3	4	5	6		1	2	3	4	5	6			week	1	2	3	4	5	6	7	8	9	10		1	2	3	4	5	6	7	8	9	10		week	1	2	3	4	5	6		1	2
		16.4133	19.2381	18.2992	11.2292	11.7458	10.6924		18.5792	18.8358	15.6742	15.7092	13.8784	14.3854				19.1928	19.7873	19.376	19.7399	19.8148	19.4443	14.7231	13.7138	10.5448	0.519468		7.44395	19.8582	19.549	19.0714	19.5184	16.6286	14.4279	11.9385	6.38013	1.79959			19.3142	15.8171	16.6192	9.23415	10.8967	6.48021		18.5092	16.5681
		15.46	17.7613	18.0133	11.8067	10.3701	8.53393		16.94	17.9228	14.7467	15.2133	14.0498	13.1752				18.9238	19.6632	19.3414	19.7213	19.5616	19.6604	12.0725	9.02546	4.8426	0.166972		8.69955	19.805	19.2376	19.2385	19.5616	15.5109	13.8928	2.73925	4.21306	0.909069			17.0333	15.5026	14.28	8.96	9.49226	6.39703		16.9867	16.023
		14.04	16.5806	16.3333	11.1067	9.93524	8.13468		16.0067	17.3012	14.4667	14.8867	11.7416	10.8047				19.6413	19.6632	18.7532	19.4985	19.9074	17.3881	11.0393	7.44513	3.14769	0.56277		10.9238	19.2851	19.2376	19.2757	15.3133	15.1158	8.48084	1.87182	3.82565	0.56277			16.8467	15.092	13.72	9.00666	7.10305	6.17018		15.82	15.337
		8.62	15.092	16.6133	10.4067	10.2698	6.93693		14.7467	17.2494	12.6933	14.0467	10.8719	9.15775				18.2541	19.5687	18.2342	19.4242	18.6724	15.6591	10.5965	3.51185	0.435834	0.513272		10.8161	19.4742	19.2722	19.2385	15.5109	14.3748	2.62606	1.14135	3.68038	0.364852			17.1267	14.2706	13.44	8.58666	7.03848	6.18531		15.3067	15.141
		18.48	15.3486	15.0733	8.82	10.0356	5.839		14.3733	17.094	11.8067	12.0867	10.2363	6.71236				18.3976	19.2378	14.6358	19.6099	16.1037	15.1651	7.20166	2.24759	0.435834	0.76065		11.8565	19.1433	18.1996	18.4586	14.7206	8.49638	1.59286	0.867428	2.4213	0.463811			15.12	14.1166	12.4133	8.44665	6.03759	5.41403		14.84	14.749
		15.34	14.014	14.42	8.58666	9.9018	5.06546		13.1133	14.504	10.78	11.9	10.2029	4.34182				17.8236	19.4269	14.705	19.5356	15.5603	13.9302	6.41444	1.08867	0.24213	0.068013		14.4753	18.4343	17.7498	14.7817	14.523	7.7554	0.707262	0.547849	2.08232	0.859609			15.12	13.8086	10.8267	7.98	5.87616	5.50477		14.0467	13.867
		17.4533	13.2953	13.5333	7.56	8.89824	4.84088		11.8533	12.173	10.8267	10.4067	7.72741	3.44351				17.6801	19.0015	11.0374	19.1271	12.4976	12.6458	6.46366	1.08867	0.823242	0.315391		16.5202	18.5761	17.2654	10.4735	13.6338	7.40963	0.412062	0.273924	1.45278	0.810111			14.56	13.706	8.82	7.65331	5.84387	4.79399		13.3467	13.475
		16.24	12.32	13.2067	7.60665	8.06195	3.81781		11.76	11.6032	12.8333	10.5	5.11816	2.89455				17.0105	18.5288	8.3386	18.0129	12.1519	10.7687	6.41444	0.491659	0.72639	0.513272		16.2332	18.0088	14.8434	9.06216	11.1639	6.42165	1.15006	0.365232	1.01695	0.61223			14.6067	14.2193	7.60665	7.84	2.84122	4.5369		12.74	11.417
		16.5667	12.2173	13.2533	6.16	7.49326	2.89455		11.0133	11.7068	13.6733	10.3133	3.37866	1.87147				15.1928	19.2851	8.6846	16.0816	7.80479	9.23735	4.05284	0.351185	1.01695	0.711189		17.4529	15.8818	13.9092	6.4995	9.43493	5.18671	1.39604	0.77612	0.871668	0.661691			8.86665	14.2193	6.20665	7.46666	2.13092	3.13046		12.32	11.221
		14.14	11.4473	10.0333	3.54665	6.38934	2.86959		15.6867	9.42757	7.23331	9.00666	1.57225	1.17279				15.3363	19.2851	19.6528	16.0445	7.55782	9.28674	2.38005	0.456541	1.1138	0.61223		19.3184	14.8892	12.9058	7.91082	7.60721	5.3349	0.805638	0.684811	0.629538	0.315391			8.4	13.6546	5.78665	6.90665	0.678019	1.98111		11.2	9.50598
		13.2533	8.778	9.1	2.56665	6.25554	3.16903		16.7333	6.73399	5.50666	8.63331	9.46693	0.773543				14.5232	19.0015	19.722	11.0306	19.8086	8.49638	1.98644	1.08867	0.96852	0.315391		19.1031	12.7149	10.207	9.17358	9.28674	8.19999	3.36406	0.77612	1.21065	0.315391			8.49331	11.704	4.76	6.16	8.4268	2.07185		10.6867	8.86899
		11.1533	10.78	7.98	9.52	4.884	0.573919		9.56666	8.8578	5.41331	8.16666	9.80144	0.923261				13.8057	16.5908	19.6528	10.2506	19.8086	8.49638	0.559662	0.632133	0.72639	8.87426		19.3901	12.1477	8.1656	10.5478	8.19999	8.39757	2.82285	1.23266	0.823242	1.10695			6.06665	8.82932	4.52665	3.40666	8.78196	2.22308		10.3133	8.72199
		10.5933	11.2933	8.96	10.1733	3.64629	9.35737		10.5467	9.6348	4.9	9.24	16.9936	0.74859				12.4185	14.9838	19.376	19.7213	19.2158	18.9688	0.215238	0.807726	0.435834	0.76065		19.1749	12.2423	6.1934	10.7335	9.43493	8.00241	1.64205	1.36962	0.774816	0.76065			5.55331	8.316	5.50666	9.70665	8.71738	0.423444		9.05331	8.77098
		7.56	11.0366	9.19331	9.52	2.14094	9.35737		19.4133	11.2924	8.63331	9.75331	13.9495	0.673731				11.1271	13.2349	19.203	19.7956	17.0917	18.9688	0.559662	10.5356	0.581112	1.55221		10.852	10.966	8.2694	14.0018	10.5711	11.4603	1.64205	1.14135	1.01695	0.61223			17.8267	12.2686	4.99331	9.70665	8.36223	5.83748		5.50666	10.584
		7.37331	16.4266	9.05331	14.5133	1.53881	9.33242		17.5	11.7586	10.0333	10.4067	12.9125	10.0311				10.6487	11.9114	19.0646	18.3843	16.4495	17.882	0.60885	10.4653	13.8014	0.265931		12.9686	19.6632	9.0652	14.9674	14.8194	11.7073	0.854862	0.77612	9.24937	0.513272			16.5667	15.6566	4.34	9.66	8.55595	5.74674		5.27331	10.241
		16.9933	16.324	10.5933	12.5067	1.07047	10.6799		16.38	12.1212	11.2	11.8533	12.1096	16.6936				7.82662	10.4933	17.127	17.1958	14.8688	17.882	18.1732	10.3248	7.99029	0.117511		13.0762	19.5687	10.5876	15.4874	16.9435	12.6458	0.953238	0.273924	7.79659	0.56277			16.1933	18.634	2.24	11.1533	9.78284	4.97547		13.4867	12.25
		17.64	13.8086	12.6	10.7333	2.34166	8.7086		13.72	11.6032	12.6933	13.0667	11.6748	16.8932				6.39164	19.1433	15.7084	16.4902	12.8928	14.3254	17.0909	6.98859	7.65131	0.018552		14.009	19.5687	11.2104	15.3017	19.0676	13.2386	0.854862	1.78051	6.10168	0.661691			15.7267	11.704	8.54	10.5467	9.16939	4.11346		13.3	11.368
		16.6133	12.3713	12.9267	10.2667	2.91032	7.26132		12.6	11.4996	12.7867	15.6333	10.6377	14.9968				5.76979	19.4742	15.0164	15.3017	11.9049	10.6205	16.2053	5.89991	6.97334	0.76065		14.9417	19.2851	11.937	16.6016	19.6604	16.1531	0.707262	3.65233	5.71427	0.315391			15.26	11.3446	8.82	9.24	8.29766	4.12858		12.7867	11.319
		16.4267	12.0633	15.4933	10.64	3.14451	5.38985		13.58	11.137	14.7467	8.21331	10.5709	10.2806				10.6009	19.6632	13.4594	14.1875	11.7567	8.99035	13.4009	3.12555	3.92251	0.61223		14.8341	19.0015	15.7084	19.1271	19.0676	19.3146	0.31365	4.06321	5.27843	0.216433			14.9333	11.704	11.0133	8.49331	7.03848	3.73538		12.5533	10.584
		15.2133	12.1146	10.6867	10.5933	2.80997	4.39173		10.9667	12.95	15.8667	9.38	8.22919	10.4054				10.2661	19.6632	12.5598	13.4447	9.48436	9.38555	8.57925	1.12379	1.79176	0.463811		15.2287	17.0635	16.3658	19.4614	19.364	14.523	8.18564	4.9763	5.27843	0.364852			14.84	10.01	11.8067	7.46666	7.55506	3.00948		12.9733	11.074
		14.28	11.55	9.94	10.8733	3.34522	1.32251		10.4067	13.6234	13.8133	9.33331	6.18863	8.7086				10.1704	19.3324	8.9614	10.9192	6.71804	8.84215	7.69365	0.807726	0.871668	0.166972		17.2735	17.0635	16.9886	19.3128	14.4736	13.4856	9.16965	6.89377	3.14769	0.41435			14.28	10.1126	11.76	6.39331	6.90933	1.67865		12.18	10.682
		13.58	13.8086	7.84	9.24	7.59361	0.698684		10.1267	14.0378	9.52	10.36	4.68329	7.71048				10.4096	19.2851	7.8888	10.622	8.69396	8.24938	5.62725	0.491659	0.677964	3.63008		18.0986	11.2969	18.511	18.9414	13.9302	11.0651	9.46485	11.5048	1.06537	0.810111			14.14	9.90732	12.6933	6.34666	5.68244	1.14935		11.48	10.78
		13.8133	19.3989	5.88	8.86665	7.69397	0.898308		10.36	15.6436	9.84666	7.18666	1.94023	7.41104				11.9402	18.9542	6.3318	10.5849	9.48436	4.9397	2.62606	0.351185	0.871668	0.76065		19.2466	10.1625	19.1338	19.4242	13.8808	11.5591	9.36644	8.90255	1.06537	0.859609			12.6	9.548	12.6933	5.78665	4.84299	0.499059		10.64	11.025
		12.4133	21.3034	4.43331	9.00666	8.12884	0.623825		10.7333	21.2898	9.89331	9.94	2.04059	3.99248				13.0404	16.8272	19.2376	10.5106	10.6699	3.65534	1.15006	0.491659	0.871668	0.56277		19.5695	19.4742	18.9262	19.4985	13.3868	10.6699	9.41566	11.7788	1.06537	0.364852			8.86665	7.95664	13.2533	5.50666	3.84211	0.45369		10.1267	10.633
		11.8533	10.5746	3.92	7.7	8.26266	0.623825		8.58666	19.1438	10.5	15.68	1.20427	3.59323				15.7668	16.6381	19.03	10.4363	11.2627	10.8181	0.559662	0.351185	0.629538	0.463811		19.5336	19.2378	19.3414	19.4985	12.3001	9.38555	8.87445	5.29587	1.54963	0.41435			7.93331	7.238	13.9533	4.76	0.613445	0.272214		10.2667	9.75099
		10.8733	10.8826	9.38	7.74665	8.36302	0.598872		7.79331	18.4926	10.3133	12.2733	9.9018	2.96941				15.8625	13.8493	19.6874	11.8848	11.8061	11.7073	0.60885	9.13082	0.338982	0.76065		19.1749	19.6632	19.3068	19.2757	11.5591	9.03977	8.38246	4.70237	1.40435	0.41435			8.21331	9.13732	13.2067	3.03331	8.13622	5.53502		10.3133	13.622
		10.6867	20.2253	9.56666	5.6	10.2029	0.873355		8.91331	18.2632	10.4067	11.8067	15.5886	1.89643				17.5366	13.5185	19.4106	13.1104	13.6338	11.9049	0.264462	8.11238	1.69491	0.166972		19.4978	19.6632	19.5836	18.7557	11.3121	8.39757	7.64446	3.10448	0.48426	3.28378			11.76	11.4986	12.6	9.61331	8.52366	5.73162		10.5467	19.649
		10.92	17.5046	9.28665	4.9	10.2029	0.24953		8.86665	16.6796	10.9667	11.4333	12.9794	1.2227				17.8236	11.3442	19.3414	13.6675	14.276	13.0904	0.215238	5.09219	1.45278	0.859609		19.2825	19.616	19.6528	17.4929	11.5097	7.85421	7.64446	2.55663	0.48426	4.22376			12.5067	11.396	12.2733	9.24	8.55595	5.80723		18.68	9.89799
		9.05331	17.71	8.63331	5.88	11.5409	0.24953		10.22	15.4364	11.7133	11.1533	12.7787	0.923261				19.1151	10.8715	18.4072	14.2246	16.1037	13.4362	0.60885	1.8964	1.3075	0.56277		17.9193	19.2851	19.4798	15.9702	10.5217	7.85421	6.56204	0.958736	1.59806	0.76065			12.2733	11.242	11.9	12.18	8.62052	5.76186		10.22	16.268
		9.61331	14.1166	12.8333	10.6867	10.5374	0.24953		10.4067	14.1414	11.34	10.92	12.9459	0.923261				19.4978	9.21713	17.9574	14.3732	19.4628	15.0663	2.33086	0.597015	0.677964	0.364852		17.3094	18.6706	19.03	14.4475	7.9036	6.47104	6.26684	1.05004	1.45278	0.909069			12.5533	11.9606	11.9	9.28665	8.62052	5.56526		10.64	15.484
		18.06	13.4493	12.32	10.4533	10.437	15.7453		10.9667	13.5716	12.6	10.4533	10.4705	13.7741				19.2108	19.5687	16.9886	14.3732	19.7098	15.9061	3.21646	0.421422	0.532686	0.463811		16.0897	18.1034	19.03	13.0733	9.23735	5.63129	2.92126	0.639157	1.01695	0.76065			12.8333	12.782	12.3667	8.96	11.2357	6.06432		17.9	15.043
		16.7067	11.858	13.0667	8.96	9.93524	16.1695		10.78	13.209	13.9067	6.90665	10.2029	12.1521				18.9238	19.2851	16.1236	15.1903	19.7098	17.2399	3.75764	0.632133	0.338982	0.810111		12.4305	17.158	18.9262	12.9247	14.0784	7.70602	2.38005	0.821773	0.871668	0.661691			13.6267	12.782	13.1133	9.00666	8.2008	8.49913		16.5733	15.141
		17.1267	9.702	10.6867	9.05331	9.93524	11.3536		12.18	11.4996	13.4867	10.64	8.8648	11.6281				17.0105	19.3324	15.1548	16.5273	19.4628	19.2652	4.29885	0.561896	0.435834	1.05749		11.4978	14.5111	18.7532	12.3676	14.2266	8.99035	2.03566	0.456541	0.72639	0.56277			14.0933	12.166	13.5333	7.51331	8.10394	6.07945		12.04	15.19
		15.9133	9.59932	10.22	7.98	10.1025	10.3056		13.7667	11.3442	8.30665	10.0333	8.69753	11.3536				16.7235	18.9542	12.802	19.6471	19.4134	19.4134	4.64324	0.772608	0.338982	0.95853		11.139	13.0458	18.3726	11.7734	14.8194	11.1639	1.78965	0.913082	0.48426	0.41435			16.4267	12.012	11.2	7.46666	8.26537	5.4594		12.0867	14.504
		14.6533	9.18864	10.0333	7.74665	8.93168	3.39361		14.0467	8.7024	9.00666	9.52	8.56373	10.1559				16.6756	18.1506	12.1792	19.3871	18.5242	13.288	7.49686	0.316067	0.581112	7.63741		19.6054	10.4933	17.819	10.9934	15.1158	12.547	1.39604	0.913082	0.338982	0.364852			15.5867	14.6813	10.64	6.53331	7.91022	4.88473		12.74	14.063
		14.28	9.13732	10.3133	6.58	7.62706	4.39173		15.9133	8.96137	4.38666	5.64665	6.95803	9.08289				16.7713	17.9616	11.1412	19.3871	18.4748	11.4603	8.72685	0.351185	0.581112	0.513272		19.426	10.4933	16.5388	10.5478	16.2519	12.6952	8.92364	14.655	0.871668	0.513272			15.6333	14.2706	10.1267	7.56	7.61964	4.58227		11.2467	13.622
		13.44	8.05932	9.38	6.16	7.2591	3.61818		14.98	10.9298	3.40666	14.84	6.79076	9.08289				15.1928	14.2747	10.553	19.4242	18.7218	11.4603	14.8276	0.526778	0.920094	0.41435		19.0673	10.3988	14.0822	10.5106	15.7085	14.1278	9.16965	7.98947	0.48426	0.41435			18.1533	17.9666	9.00666	7.79331	6.71561	3.91686		16.8933	12.152
		13.72	9.65064	7.56	2.98665	6.55661	2.42044		17.8733	10.7226	5.08666	13.86	6.42278	7.16151				14.9536	13.613	19.6874	19.6842	15.8073	10.7193	18.2717	0.702371	9.34622	0.216433		18.6727	19.1906	13.5286	19.3128	18.6724	15.4615	9.21884	4.9763	0.532686	0.216433			19.5067	17.094	8.44665	4.9	7.07077	3.47829		17.6867	11.858
		12.9267	9.29132	6.06665	9.42666	3.24486	1.52213		10.22	11.396	3.40666	11.5267	9.9018	5.88891				14.3797	11.3442	19.722	19.6842	15.6097	10.5217	19.2065	0.807726	12.4939	0.513272		17.3453	19.3796	11.9716	19.5356	19.4628	16.3013	14.5324	4.70237	2.90556	0.513272			18.1067	16.0673	8.12	2.52	5.65015	1.22496		15.6333	11.613
		12.9733	11.55	7.93331	9.66	1.37154	0.648778		11.9467	11.914	10.5467	11.1533	9.80144	3.01931				13.4709	10.7297	19.03	19.4614	15.7579	10.7193	10.4489	1.82616	5.61742	0.76065		19.5336	13.1876	11.5218	19.5356	19.611	19.3146	11.4821	4.15452	5.37529	0.76065			17.1267	15.4513	3.26666	2.05331	2.38921	0.771273		18.34	11.27
		12.32	11.4986	3.26666	9.70665	1.70605	0.274483		11.7133	12.2766	10.36	10.9667	10.136	1.82157				12.562	10.3515	18.0958	17.4929	14.0784	9.48436	9.36644	0.807726	3.77723	1.50275		19.1749	12.6204	19.6182	17.1958	18.9688	19.4134	7.93966	4.01756	7.02177	1.50275			15.3533	14.2706	4.38666	2.66	2.09863	0.196599		19.04	9.60399
		11.2467	11.6013	10.7333	9.56666	8.79788	0.573919		11.5733	12.691	10.64	10.36	12.3773	1.57204				10.9357	19.4269	17.7498	16.2302	13.4362	8.94096	8.92364	0.491659	3.19612	0.810111		18.9596	12.195	19.5836	15.3017	18.9688	19.611	5.72566	2.73925	8.3777	0.810111			15.0267	12.782	5.74	7.42	1.96948	5.55014		17.1267	9.65298
		7.54632	11.6526	9.47331	16.4267	18.4655	1.34746		12.6	13.986	10.2667	10.2667	11.6413	0.49906				12.3229	19.6632	17.5076	14.4475	11.3615	7.80479	9.16965	0.702371	2.85713	0.61223		19.5336	11.9114	19.5144	14.4475	19.5122	17.6351	3.41325	2.32836	9.10409	0.61223			14.2333	12.6793	6.25331	7.04666	1.54976	5.68625		15.5867	10.486
		9.94	12.012	9.24	12.3667	19.4022	9.38233		14.0933	13.468	12.7867	10.7333	10.9723	0.474107				10.2661	19.616	16.262	11.2534	8.84215	7.85421	9.16965	0.772608	1.64648			19.139	10.9187	19.3068	13.6304	18.7712	16.5977	2.28164	0.593503	1.01695				13.58	12.8333	8.4	8.4	0.355153	5.74674		14.5133	10.437
		9.61331	14.0653	8.68	10.8267	14.8527	9.557		14.6067	12.7428	15.26	10.1733	10.7716	10.3056				13.5665	19.6632	15.1202	10.8077	19.0676	5.87826	8.72685	0.877963	1.25908			19.2108	11.0605	19.203	12.9247	18.87	15.2639	0.953238	0.365232	1.1138				13.9533	12.3713	11.8067	8.54	8.26537	5.44428		14.4667	17.493
		16.2267	14.938	8.63331	10.6867	13.8491	14.9718		14.8867	12.8464	9.24	7.09331	10.4705	15.6954				14.9536	19.2851	12.9058	10.5106	19.1664	3.90234	8.13645	6.98859	0.677964			19.426	10.4933	19.2722	10.9563	17.1411	14.1278	0.362838	1.05004	1.3075				13.16	11.8066	13.3	9.1	9.29854	7.24392		13.8133	16.562
		13.92	17.4533	8.12	10.1733	12.1431	11.6531		14.4667	13.6234	2.52	8.72665	10.4036	14.7971				14.7145	19.2378	13.1826	10.3621	19.7098	5.23609	7.79206	8.56892	0.774816			18.278	19.5214	18.6494	10.622	14.3748	9.13854	1.10084	1.18701	1.06537				13.3467	11.3446	13.6733	10.36	9.20168	6.91121		13.9067	16.072
		17.1267	12.0633	7.65331	10.1733	11.0057	12.202		14.7933	16.058	9.38	9.00666	10.136	12.8758				15.4798	17.2526	10.7606	10.7706	19.5122	6.17465	7.49686	8.9201	0.677964			14.7982	19.1906	15.9506	10.4363	14.029	9.08916	1.05165	1.18701	0.581112				13.2067	11.1906	14.0467	10.4533	8.10394	5.30817		12.6933	14.7
		14.42	12.6793	7.51331	10.36	9.96871	10.9045		14.8867	17.3012	10.08	5.78665	9.26622	10.9793				15.5276	14.842	10.899	10.7335	16.7459	8.79277	5.23364	10.5707	0.338982			15.0135	19.3796	15.3278	10.5849	14.0784	7.70602	16.3036	0.593503	0.48426				11.9933	11.3446	13.72	7.93331	8.07165	5.00571		12.18	14.259
		16.38	10.5233	7	8.72665	10.1694	10.2307		15.26	18.833	9.56666	3.78	8.79788	9.10784				16.1973	12.9513	9.1344	10.3621	15.6097	9.28674	2.33086	10.8165	3.14769			13.148	19.2378	12.8366	10.5849	13.5844	6.56985	13.0073	0.182616	0.290556				10.6867	11.9606	14.4667	7.42	8.00708	5.02084		11.8533	14.014
		16.6133	10.934		8.12	8.26266	8.3343		17.08	11.0334	9.61331		8.36302	8.88327				16.5321	12.9513	19.4452	19.4985	15.4122	9.28674	2.03566	10.6409	3.43825			11.426	19.6632	11.9024	11.4763	13.1892	6.42165	12.0725	13.6506	0.387408				10.4067	11.7553	9.47331	9.42666	7.68421	2.34407		11.34	11.613
		15.4467	10.8313		7.23331	7.5267	6.86207		18.48	10.9298	9.52		7.49326	7.36113				17.5845	8.03546	19.203	19.4985	14.6218	12.794	1.10084	10.9921	8.66825			10.3498	19.5687	6.9546	14.0018	14.4736		11.1376	7.21335	0.677964				9.56666	9.95864	9.61331	9.61331	7.68421	1.99624		10.9667	11.221
		14.56			6.39331	7.2591	6.41292						3.4121	6.61254				19.1151	7.89366	19.722	15.8588	13.6338	13.4856	0.658038	11.0975	6.05325			7.83857	18.2452	19.376	16.3787	12.6458		9.02205	5.43283					9.52	10.318	9.28665	9.52	7.65192	1.40644		10.22	11.711
		14.2333			6.39331	7.22563	4.81593						9.80144	3.49342				19.4978	19.5687	19.549	14.5217	9.58313	13.0904	10.6948	14.7498	1.74334			6.83408	17.4889	19.203	16.3045	11.4603		9.21884	3.15013					9.61331	10.4206	9.28665		7.03848	1.69378		10.7333	12.201
		12.4133			5.83331	6.45625	4.79098							1.09793				19.2108	19.4269	19.3414	12.739	5.82887	14.029	10.5965	10.7111	1.25908			19.1031	15.8346	17.9228	17.0473			9.02205	2.73925					9.52				3.97125	0.620043		9.1
		11.1533			4.48	3.11104	2.09605							0.823449				19.0673	19.1433	18.3726	12.0334		16.3507	10.8917	5.44337	0.629538			19.6054	16.0236	17.992	17.1587			8.18564	3.01317					9.8				3.58381	0.423444		9.33331
		10.8733			9.56666	9.06551	1.09793							0.648778				17.2496	18.7651	18.6494	11.0677			9.36644	2.35294	0.72639			19.3184	11.7223	16.1236	18.4214			0.658038	0.593503					9.61331				2.71207	0.378075		8.86665
		10.5467					10.0061							0.573919				19.4499	19.2851	17.9574	10.5849			5.62725	0.9482	0.387408			19.0673	11.486	15.1894	19.0528			1.10084	0.410887									8.45909	0.272214
		10.5					9.557							9.43223				19.4978	19.805	17.0924	8.69076			1.88806	0.772608	0.72639			16.9148	10.7297	13.3902	19.1642			1.05165	1.05004									8.62052	0.257091
							9.40728							9.80653				18.589	17.9143	16.9194	9.06216			2.03566	0.526778	0.435834			16.6637	10.5406	12.9058	19.1271			0.215238	0.182616									8.45909	5.62576
																		18.2063	17.2526	15.4316				1.15006	1.08867	0.48426			16.1973		12.802	19.2757				0.182616
																		18.1106	17.4889	11.7294				1.24844	0.9482	0.823242			15.0493		9.169	19.3499				0.182616
																		16.7713	13.1403	6.2626				0.510438	0.561896	0.629538			14.5471		8.2694					0.319579
																		15.4798	11.8169					0.412062	0.386304				14.4036		7.9926
																		14.7623	11.0133					0.46125	0.351185				12.6099
																		15.9103							1.86128				11.1031
																		14.8102							2.63389				11.2466
																		11.0792							8.99034				10.8161
																		10.6966											10.4574
[truncated: 45 more columns]

## Sheet: Figure S5
pannel A	day	frequency	event (1=censor)	genotype	RU		pannel B	day	frequency	event (1=censor)	genotype	RU		pannel C	day	frequency	event (1=censor)	genotype	RU		pannel D	day	frequency	event (1=censor)	genotype	RU		pannel E	Polr3A/Actin5c		Da>+	Da> Polr3A RNAi
	2.2916666666666665	0	0	ElavGS>Polr3ARNAi	-			2.2916666666666665	0	0	ElavGS>GTF3C3RNAi	-			2.2916666666666665	0	0	ElavGS>TFIIIARNAi	-			2.2916666666666665	0	0	ElavGS>Pbp95RNAi	-					0.826903	0.408773
	4.0541666666666671	0	0	ElavGS>Polr3ARNAi	-			5.0541666666666671	0	0	ElavGS>GTF3C3RNAi	-			4.0541666666666671	0	0	ElavGS>TFIIIARNAi	-			5.0541666666666671	0	0	ElavGS>Pbp95RNAi	-					1.11519	0.32685
	6.1409722222222225	0	0	ElavGS>Polr3ARNAi	-			7.1409722222222225	0	0	ElavGS>GTF3C3RNAi	-			7.1409722222222225	0	0	ElavGS>TFIIIARNAi	-			7.1409722222222225	0	0	ElavGS>Pbp95RNAi	-					1.07073	0.191042
	9.1527777777777786	0	0	ElavGS>Polr3ARNAi	-			9.1527777777777786	0	0	ElavGS>GTF3C3RNAi	-			9.1527777777777786	0	0	ElavGS>TFIIIARNAi	-			9.1527777777777786	0	0	ElavGS>Pbp95RNAi	-					0.987173	0.262331
	11.019444444444446	0	0	ElavGS>Polr3ARNAi	-			12.019444444444446	0	0	ElavGS>GTF3C3RNAi	-			11.019444444444446	0	0	ElavGS>TFIIIARNAi	-			12.019444444444446	0	0	ElavGS>Pbp95RNAi	-
	13.000000000000002	0	0	ElavGS>Polr3ARNAi	-			14.000000000000002	0	0	ElavGS>GTF3C3RNAi	-			14.000000000000002	0	0	ElavGS>TFIIIARNAi	-			14.000000000000002	0	0	ElavGS>Pbp95RNAi	-
	16	0	0	ElavGS>Polr3ARNAi	-			16	0	0	ElavGS>GTF3C3RNAi	-			16	0	0	ElavGS>TFIIIARNAi	-			16	0	0	ElavGS>Pbp95RNAi	-
	18	0	0	ElavGS>Polr3ARNAi	-			19	0	0	ElavGS>GTF3C3RNAi	-			18	0	0	ElavGS>TFIIIARNAi	-			19	0	0	ElavGS>Pbp95RNAi	-
	20	0	0	ElavGS>Polr3ARNAi	-			21	0	0	ElavGS>GTF3C3RNAi	-			21	0	0	ElavGS>TFIIIARNAi	-			21	0	0	ElavGS>Pbp95RNAi	-
	23	0	0	ElavGS>Polr3ARNAi	-			23	0	0	ElavGS>GTF3C3RNAi	-			23	1	0	ElavGS>TFIIIARNAi	-			23	0	0	ElavGS>Pbp95RNAi	-		pannel F	GTF3C3/Actin5c		Da>+	Da> GTF3C3 RNAi
	25	0	0	ElavGS>Polr3ARNAi	-			26	0	0	ElavGS>GTF3C3RNAi	-			25	0	0	ElavGS>TFIIIARNAi	-			26	0	0	ElavGS>Pbp95RNAi	-					0.656316	0.423563
	27	0	0	ElavGS>Polr3ARNAi	-			28	0	0	ElavGS>GTF3C3RNAi	-			28	0	0	ElavGS>TFIIIARNAi	-			28	0	0	ElavGS>Pbp95RNAi	-					0.842145	0.234668
	30	0	0	ElavGS>Polr3ARNAi	-			30	0	0	ElavGS>GTF3C3RNAi	-			30	1	0	ElavGS>TFIIIARNAi	-			30	0	0	ElavGS>Pbp95RNAi	-					1.2724	0.0455164
	32	0	0	ElavGS>Polr3ARNAi	-			30	0	0	ElavGS>GTF3C3RNAi	-			32	0	0	ElavGS>TFIIIARNAi	-			30	0	0	ElavGS>Pbp95RNAi	-					1.22914	0.187979
	34	0	0	ElavGS>Polr3ARNAi	-			33	5	0	ElavGS>GTF3C3RNAi	-			35	0	0	ElavGS>TFIIIARNAi	-			33	1	0	ElavGS>Pbp95RNAi	-
	37	0	0	ElavGS>Polr3ARNAi	-			35	3	0	ElavGS>GTF3C3RNAi	-			37	0	0	ElavGS>TFIIIARNAi	-			35	1	0	ElavGS>Pbp95RNAi	-
	39	0	0	ElavGS>Polr3ARNAi	-			37	6	0	ElavGS>GTF3C3RNAi	-			39	1	0	ElavGS>TFIIIARNAi	-			37	1	0	ElavGS>Pbp95RNAi	-
	41	0	0	ElavGS>Polr3ARNAi	-			40	12	0	ElavGS>GTF3C3RNAi	-			42	2	0	ElavGS>TFIIIARNAi	-			40	2	0	ElavGS>Pbp95RNAi	-
	44	0	0	ElavGS>Polr3ARNAi	-			42	10	0	ElavGS>GTF3C3RNAi	-			44	1	0	ElavGS>TFIIIARNAi	-			42	0	0	ElavGS>Pbp95RNAi	-
	46	0	0	ElavGS>Polr3ARNAi	-			44	9	0	ElavGS>GTF3C3RNAi	-			46	1	0	ElavGS>TFIIIARNAi	-			44	0	0	ElavGS>Pbp95RNAi	-		pannel G	GTF3A/Actin5c		Da>+	Da> GTF3A RNAi
	49	0	0	ElavGS>Polr3ARNAi	-			47	17	0	ElavGS>GTF3C3RNAi	-			49	5	0	ElavGS>TFIIIARNAi	-			47	0	0	ElavGS>Pbp95RNAi	-					0.776733	0.689934
	51	0	0	ElavGS>Polr3ARNAi	-			49	4	0	ElavGS>GTF3C3RNAi	-			51	4	0	ElavGS>TFIIIARNAi	-			49	3	0	ElavGS>Pbp95RNAi	-					1.01143	0.698878
	53	0	0	ElavGS>Polr3ARNAi	-			52	15	0	ElavGS>GTF3C3RNAi	-			53	8	0	ElavGS>TFIIIARNAi	-			52	11	0	ElavGS>Pbp95RNAi	-					1.14316	0.513862
	56	0	0	ElavGS>Polr3ARNAi	-			54	6	0	ElavGS>GTF3C3RNAi	-			55	10	0	ElavGS>TFIIIARNAi	-			54	2	0	ElavGS>Pbp95RNAi	-					1.06867	0.716492
	58	0	0	ElavGS>Polr3ARNAi	-			56	5	0	ElavGS>GTF3C3RNAi	-			58	9	0	ElavGS>TFIIIARNAi	-			56	9	0	ElavGS>Pbp95RNAi	-
	60	0	0	ElavGS>Polr3ARNAi	-			58	6	0	ElavGS>GTF3C3RNAi	-			60	3	0	ElavGS>TFIIIARNAi	-			58	4	0	ElavGS>Pbp95RNAi	-
	63	0	0	ElavGS>Polr3ARNAi	-			61	8	0	ElavGS>GTF3C3RNAi	-			63	13	0	ElavGS>TFIIIARNAi	-			61	10	0	ElavGS>Pbp95RNAi	-
	65	1	0	ElavGS>Polr3ARNAi	-			63	5	0	ElavGS>GTF3C3RNAi	-			65	6	0	ElavGS>TFIIIARNAi	-			63	5	0	ElavGS>Pbp95RNAi	-
	67	1	0	ElavGS>Polr3ARNAi	-			65	6	0	ElavGS>GTF3C3RNAi	-			68	32	0	ElavGS>TFIIIARNAi	-			65	9	0	ElavGS>Pbp95RNAi	-
	70	4	0	ElavGS>Polr3ARNAi	-			68	5	0	ElavGS>GTF3C3RNAi	-			70	3	0	ElavGS>TFIIIARNAi	-			68	7	0	ElavGS>Pbp95RNAi	-		pannel H	Pbp95/Actin5c		Da>+	Da> Pbp95 RNAi
	73	4	0	ElavGS>Polr3ARNAi	-			70	5	0	ElavGS>GTF3C3RNAi	-			72	6	0	ElavGS>TFIIIARNAi	-			70	12	0	ElavGS>Pbp95RNAi	-					0.855707	0.361435
	74	1	0	ElavGS>Polr3ARNAi	-			72	4	0	ElavGS>GTF3C3RNAi	-			74	5	0	ElavGS>TFIIIARNAi	-			72	8	0	ElavGS>Pbp95RNAi	-					0.865881	0.414503
	76	3	0	ElavGS>Polr3ARNAi	-			75	2	0	ElavGS>GTF3C3RNAi	-			77	1	0	ElavGS>TFIIIARNAi	-			75	11	0	ElavGS>Pbp95RNAi	-					1.10275	0.443358
	79	8	0	ElavGS>Polr3ARNAi	-			77	1	0	ElavGS>GTF3C3RNAi	-			77	0	0	ElavGS>TFIIIARNAi	-			77	15	0	ElavGS>Pbp95RNAi	-					1.17566	0.385258
	81	8	0	ElavGS>Polr3ARNAi	-			79	0	0	ElavGS>GTF3C3RNAi	-			77	0	0	ElavGS>TFIIIARNAi	-			79	16	0	ElavGS>Pbp95RNAi	-
	83	9	0	ElavGS>Polr3ARNAi	-			82	0	0	ElavGS>GTF3C3RNAi	-			77	0	0	ElavGS>TFIIIARNAi	-			82	7	0	ElavGS>Pbp95RNAi	-
	86	11	0	ElavGS>Polr3ARNAi	-			84	0	0	ElavGS>GTF3C3RNAi	-			77	0	0	ElavGS>TFIIIARNAi	-			84	4	0	ElavGS>Pbp95RNAi	-
	88	9	0	ElavGS>Polr3ARNAi	-			86	0	0	ElavGS>GTF3C3RNAi	-			77	0	0	ElavGS>TFIIIARNAi	-			86	5	0	ElavGS>Pbp95RNAi	-
	90	12	0	ElavGS>Polr3ARNAi	-			89	0	0	ElavGS>GTF3C3RNAi	-			77	0	0	ElavGS>TFIIIARNAi	-			89	4	0	ElavGS>Pbp95RNAi	-
	93	11	0	ElavGS>Polr3ARNAi	-			89	0	0	ElavGS>GTF3C3RNAi	-			77	0	0	ElavGS>TFIIIARNAi	-			89	0	0	ElavGS>Pbp95RNAi	-		pannel I	Percentage of emerged adults (%)			Da>+	Da> Polr3A RNAi	Da> GTF3C3 RNAi	Da> GTF3A RNAi	Da> Pbp95 RNAi	Da> RpS5a RNAi	Da> eIF1A RNAi
	95	3	0	ElavGS>Polr3ARNAi	-			89	0	0	ElavGS>GTF3C3RNAi	-			77	0	0	ElavGS>TFIIIARNAi	-			89	0	0	ElavGS>Pbp95RNAi	-						79.46	0	0	0	0	0	0
	97	2	0	ElavGS>Polr3ARNAi	-			89	0	0	ElavGS>GTF3C3RNAi	-			77	0	0	ElavGS>TFIIIARNAi	-			89	0	0	ElavGS>Pbp95RNAi	-						83.33	0	0	0	0	0	0
	100	1	0	ElavGS>Polr3ARNAi	-			89	0	0	ElavGS>GTF3C3RNAi	-			77	0	0	ElavGS>TFIIIARNAi	-			89	0	0	ElavGS>Pbp95RNAi	-						91.67	0	0	0	0	0	0
	102	0	0	ElavGS>Polr3ARNAi	-			89	0	0	ElavGS>GTF3C3RNAi	-			77	0	0	ElavGS>TFIIIARNAi	-			89	0	0	ElavGS>Pbp95RNAi	-						85	0	0	0	0	0	0
	102	0	0	ElavGS>Polr3ARNAi	-			89	0	0	ElavGS>GTF3C3RNAi	-			77	0	0	ElavGS>TFIIIARNAi	-			89	0	0	ElavGS>Pbp95RNAi	-
	102	0	0	ElavGS>Polr3ARNAi	-			89	0	0	ElavGS>GTF3C3RNAi	-			77	0	0	ElavGS>TFIIIARNAi	-			89	0	0	ElavGS>Pbp95RNAi	-		pannel J	5s / total DNA		Da>+	Da> GTF3A RNAi
	102	0	0	ElavGS>Polr3ARNAi	-			89	0	0	ElavGS>GTF3C3RNAi	-			77	0	0	ElavGS>TFIIIARNAi	-			89	0	0	ElavGS>Pbp95RNAi	-					1.11331	0.600345
	102	0	0	ElavGS>Polr3ARNAi	-			89	0	0	ElavGS>GTF3C3RNAi	-			77	0	0	ElavGS>TFIIIARNAi	-			89	0	0	ElavGS>Pbp95RNAi	-					0.850497	0.699088
	102	0	0	ElavGS>Polr3ARNAi	-			89	0	0	ElavGS>GTF3C3RNAi	-			77	0	0	ElavGS>TFIIIARNAi	-			89	0	0	ElavGS>Pbp95RNAi	-					0.967275	0.677431
	102	0	0	ElavGS>Polr3ARNAi	-			89	0	0	ElavGS>GTF3C3RNAi	-			77	0	0	ElavGS>TFIIIARNAi	-			89	0	0	ElavGS>Pbp95RNAi	-					1.06892	0.692945
	102	0	0	ElavGS>Polr3ARNAi	-			89	0	0	ElavGS>GTF3C3RNAi	-			77	0	0	ElavGS>TFIIIARNAi	-			89	0	0	ElavGS>Pbp95RNAi	-
	102	0	0	ElavGS>Polr3ARNAi	-			89	0	0	ElavGS>GTF3C3RNAi	-			77	0	0	ElavGS>TFIIIARNAi	-			89	0	0	ElavGS>Pbp95RNAi	-		pannel K	5s /actin5c		day 7	day 42
	102	0	0	ElavGS>Polr3ARNAi	-			89	0	0	ElavGS>GTF3C3RNAi	-			77	0	0	ElavGS>TFIIIARNAi	-			89	0	0	ElavGS>Pbp95RNAi	-					1.07081	0.496049
	102	0	0	ElavGS>Polr3ARNAi	-			89	0	0	ElavGS>GTF3C3RNAi	-			77	0	0	ElavGS>TFIIIARNAi	-			89	0	0	ElavGS>Pbp95RNAi	-					0.942091	0.624771
	102	0	0	ElavGS>Polr3ARNAi	-			89	0	0	ElavGS>GTF3C3RNAi	-			77	0	0	ElavGS>TFIIIARNAi	-			89	0	0	ElavGS>Pbp95RNAi	-					0.954053	0.612809
	102	0	0	ElavGS>Polr3ARNAi	-			89	0	0	ElavGS>GTF3C3RNAi	-			77	0	0	ElavGS>TFIIIARNAi	-			89	0	0	ElavGS>Pbp95RNAi	-					1.08945	0.477409
	102	0	0	ElavGS>Polr3ARNAi	-			89	0	0	ElavGS>GTF3C3RNAi	-			77	0	0	ElavGS>TFIIIARNAi	-			89	0	0	ElavGS>Pbp95RNAi	-					0.983987	0.582875
	102	0	0	ElavGS>Polr3ARNAi	-			89	0	0	ElavGS>GTF3C3RNAi	-			77	0	0	ElavGS>TFIIIARNAi	-			89	0	0	ElavGS>Pbp95RNAi	-					0.959604	0.607258
	102	0	0	ElavGS>Polr3ARNAi	-			89	0	0	ElavGS>GTF3C3RNAi	-			77	0	0	ElavGS>TFIIIARNAi	-			89	0	0	ElavGS>Pbp95RNAi	-
	102	0	0	ElavGS>Polr3ARNAi	-			89	0	0	ElavGS>GTF3C3RNAi	-			77	0	0	ElavGS>TFIIIARNAi	-			89	0	0	ElavGS>Pbp95RNAi	-		pannel L	5s /total DNA		day 7	day 42
	102	0	0	ElavGS>Polr3ARNAi	-			89	0	0	ElavGS>GTF3C3RNAi	-			77	0	0	ElavGS>TFIIIARNAi	-			89	0	0	ElavGS>Pbp95RNAi	-					0.828238	1.21883
	102	0	0	ElavGS>Polr3ARNAi	-			89	0	0	ElavGS>GTF3C3RNAi	-			77	0	0	ElavGS>TFIIIARNAi	-			89	0	0	ElavGS>Pbp95RNAi	-					1.09145	0.955617
	102	0	0	ElavGS>Polr3ARNAi	-			89	0	0	ElavGS>GTF3C3RNAi	-			77	0	0	ElavGS>TFIIIARNAi	-			89	0	0	ElavGS>Pbp95RNAi	-					0.869728	1.17734
	102	0	0	ElavGS>Polr3ARNAi	-			89	0	0	ElavGS>GTF3C3RNAi	-			77	0	0	ElavGS>TFIIIARNAi	-			89	0	0	ElavGS>Pbp95RNAi	-					1.096	0.95106
	102	0	0	ElavGS>Polr3ARNAi	-			89	0	0	ElavGS>GTF3C3RNAi	-			77	0	0	ElavGS>TFIIIARNAi	-			89	0	0	ElavGS>Pbp95RNAi	-					1.02685	1.02021
	102	0	0	ElavGS>Polr3ARNAi	-			89	0	0	ElavGS>GTF3C3RNAi	-			77	0	0	ElavGS>TFIIIARNAi	-			89	0	0	ElavGS>Pbp95RNAi	-					1.08773	0.95933
	102	0	0	ElavGS>Polr3ARNAi	-			89	0	0	ElavGS>GTF3C3RNAi	-			77	0	0	ElavGS>TFIIIARNAi	-			89	0	0	ElavGS>Pbp95RNAi	-
	102	0	0	ElavGS>Polr3ARNAi	-			89	0	0	ElavGS>GTF3C3RNAi	-			77	0	0	ElavGS>TFIIIARNAi	-			89	0	0	ElavGS>Pbp95RNAi	-		pannel M	5s /actin5c		day 7	day 42
	102	0	0	ElavGS>Polr3ARNAi	-			89	0	0	ElavGS>GTF3C3RNAi	-			77	0	0	ElavGS>TFIIIARNAi	-			89	0	0	ElavGS>Pbp95RNAi	-					0.857264	1.17354
	102	0	0	ElavGS>Polr3ARNAi	-			89	0	0	ElavGS>GTF3C3RNAi	-			77	0	0	ElavGS>TFIIIARNAi	-			89	0	0	ElavGS>Pbp95RNAi	-					0.996383	1.03442
	102	0	0	ElavGS>Polr3ARNAi	-			89	0	0	ElavGS>GTF3C3RNAi	-			77	0	0	ElavGS>TFIIIARNAi	-			89	0	0	ElavGS>Pbp95RNAi	-					1.3977	0.8135
	102	0	0	ElavGS>Polr3ARNAi	-			89	0	0	ElavGS>GTF3C3RNAi	-			77	0	0	ElavGS>TFIIIARNAi	-			89	0	0	ElavGS>Pbp95RNAi	-					0.943441	1.08736
	102	0	0	ElavGS>Polr3ARNAi	-			89	0	0	ElavGS>GTF3C3RNAi	-			77	0	0	ElavGS>TFIIIARNAi	-			89	0	0	ElavGS>Pbp95RNAi	-					1.00676	1.02404
	102	0	0	ElavGS>Polr3ARNAi	-			89	0	0	ElavGS>GTF3C3RNAi	-			77	0	0	ElavGS>TFIIIARNAi	-			89	0	0	ElavGS>Pbp95RNAi	-					0.798451	1.23235
	102	0	0	ElavGS>Polr3ARNAi	-			89	0	0	ElavGS>GTF3C3RNAi	-			77	0	0	ElavGS>TFIIIARNAi	-			89	0	0	ElavGS>Pbp95RNAi	-
	2.2916666666666665	0	1	ElavGS>Polr3ARNAi	-			2.2916666666666665	0	1	ElavGS>GTF3C3RNAi	-			2.2916666666666665	0	1	ElavGS>TFIIIARNAi	-			2.2916666666666665	0	1	ElavGS>Pbp95RNAi	-		pannel N	dMaf1 /actin5c		day 7	day 42
	4.0541666666666671	0	1	ElavGS>Polr3ARNAi	-			5.0541666666666671	0	1	ElavGS>GTF3C3RNAi	-			4.0541666666666671	0	1	ElavGS>TFIIIARNAi	-			5.0541666666666671	0	1	ElavGS>Pbp95RNAi	-					1.38698	0.923528
	6.1409722222222225	0	1	ElavGS>Polr3ARNAi	-			7.1409722222222225	0	1	ElavGS>GTF3C3RNAi	-			7.1409722222222225	0	1	ElavGS>TFIIIARNAi	-			7.1409722222222225	0	1	ElavGS>Pbp95RNAi	-					0.983448	1.32706
	9.1527777777777786	0	1	ElavGS>Polr3ARNAi	-			9.1527777777777786	0	1	ElavGS>GTF3C3RNAi	-			9.1527777777777786	0	1	ElavGS>TFIIIARNAi	-			9.1527777777777786	0	1	ElavGS>Pbp95RNAi	-					1.1615	1.14901
	11.019444444444446	0	1	ElavGS>Polr3ARNAi	-			12.019444444444446	0	1	ElavGS>GTF3C3RNAi	-			11.019444444444446	0	1	ElavGS>TFIIIARNAi	-			12.019444444444446	0	1	ElavGS>Pbp95RNAi	-					1.08588	1.22463
	13.000000000000002	0	1	ElavGS>Polr3ARNAi	-			14.000000000000002	0	1	ElavGS>GTF3C3RNAi	-			14.000000000000002	0	1	ElavGS>TFIIIARNAi	-			14.000000000000002	0	1	ElavGS>Pbp95RNAi	-					0.307279	2.00323
	16	0	1	ElavGS>Polr3ARNAi	-			16	0	1	ElavGS>GTF3C3RNAi	-			16	0	1	ElavGS>TFIIIARNAi	-			16	0	1	ElavGS>Pbp95RNAi	-					1.07491	1.23561
	18	0	1	ElavGS>Polr3ARNAi	-			19	0	1	ElavGS>GTF3C3RNAi	-			18	0	1	ElavGS>TFIIIARNAi	-			19	0	1	ElavGS>Pbp95RNAi	-
	20	0	1	ElavGS>Polr3ARNAi	-			21	0	1	ElavGS>GTF3C3RNAi	-			21	0	1	ElavGS>TFIIIARNAi	-			21	0	1	ElavGS>Pbp95RNAi	-		pannel O	Polr3D /actin5c day 7		Polr3D /actin5c day 42		Polr3A /actin5c day 7	Polr3A /actin5c day 42
	23	0	1	ElavGS>Polr3ARNAi	-			23	0	1	ElavGS>GTF3C3RNAi	-			23	0	1	ElavGS>TFIIIARNAi	-			23	0	1	ElavGS>Pbp95RNAi	-			1.19765		0.645086		1.13328	0.41976
	25	0	1	ElavGS>Polr3ARNAi	-			26	0	1	ElavGS>GTF3C3RNAi	-			25	0	1	ElavGS>TFIIIARNAi	-			26	0	1	ElavGS>Pbp95RNAi	-			1.03375		0.656374		0.973076	0.660896
	27	0	1	ElavGS>Polr3ARNAi	-			28	0	1	ElavGS>GTF3C3RNAi	-			28	0	1	ElavGS>TFIIIARNAi	-			28	0	1	ElavGS>Pbp95RNAi	-			1.16073		0.758631		1.00535	0.507061
	30	0	1	ElavGS>Polr3ARNAi	-			30	0	1	ElavGS>GTF3C3RNAi	-			30	0	1	ElavGS>TFIIIARNAi	-			30	0	1	ElavGS>Pbp95RNAi	-			0.795349		1.03713		0.874422	0.684061
	32	0	1	ElavGS>Polr3ARNAi	-			30	0	1	ElavGS>GTF3C3RNAi	-			32	0	1	ElavGS>TFIIIARNAi	-			30	0	1	ElavGS>Pbp95RNAi	-			0.604935		0.685959		1.11464	0.731034
	34	0	1	ElavGS>Polr3ARNAi	-			33	7	1	ElavGS>GTF3C3RNAi	-			35	0	1	ElavGS>TFIIIARNAi	-			33	0	1	ElavGS>Pbp95RNAi	-			1.20759		0.869706		0.899228	0.529432
	37	0	1	ElavGS>Polr3ARNAi	-			35	0	1	ElavGS>GTF3C3RNAi	-			37	0	1	ElavGS>TFIIIARNAi	-			35	0	1	ElavGS>Pbp95RNAi	-
	39	0	1	ElavGS>Polr3ARNAi	-			37	0	1	ElavGS>GTF3C3RNAi	-			39	0	1	ElavGS>TFIIIARNAi	-			37	0	1	ElavGS>Pbp95RNAi	-		pannel P	5s /actin5c RU- day 7		5s /actin5c RU+ day 7		5s /actin5c RU- day 42	5s /actin5c RU+ day 42
	41	0	1	ElavGS>Polr3ARNAi	-			40	0	1	ElavGS>GTF3C3RNAi	-			42	0	1	ElavGS>TFIIIARNAi	-			40	0	1	ElavGS>Pbp95RNAi	-			1.1393		1.13368		0.852213	1.05399
	44	0	1	ElavGS>Polr3ARNAi	-			42	1	1	ElavGS>GTF3C3RNAi	-			44	0	1	ElavGS>TFIIIARNAi	-			42	0	1	ElavGS>Pbp95RNAi	-			1.08027		1.19271		1.12227	0.783927
	46	0	1	ElavGS>Polr3ARNAi	-			44	1	1	ElavGS>GTF3C3RNAi	-			46	0	1	ElavGS>TFIIIARNAi	-			44	0	1	ElavGS>Pbp95RNAi	-			0.982715		1.29027		0.502732	1.40347
	49	0	1	ElavGS>Polr3ARNAi	-			47	0	1	ElavGS>GTF3C3RNAi	-			49	0	1	ElavGS>TFIIIARNAi	-			47	0	1	ElavGS>Pbp95RNAi	-			0.733381		1.5396		0.738805	1.16739
	51	0	1	ElavGS>Polr3ARNAi	-			49	0	1	ElavGS>GTF3C3RNAi	-			51	0	1	ElavGS>TFIIIARNAi	-			49	0	1	ElavGS>Pbp95RNAi	-			1.00929		1.26369		1.09173	0.814471
	53	0	1	ElavGS>Polr3ARNAi	-			52	0	1	ElavGS>GTF3C3RNAi	-			53	0	1	ElavGS>TFIIIARNAi	-			52	0	1	ElavGS>Pbp95RNAi	-			1.09925		1.17373		1.0066	0.899597
	56	0	1	ElavGS>Polr3ARNAi	-			54	0	1	ElavGS>GTF3C3RNAi	-			55	0	1	ElavGS>TFIIIARNAi	-			54	0	1	ElavGS>Pbp95RNAi	-			1.30732		0.965666		0.370381	1.53582
	58	0	1	ElavGS>Polr3ARNAi	-			56	0	1	ElavGS>GTF3C3RNAi	-			58	0	1	ElavGS>TFIIIARNAi	-			56	0	1	ElavGS>Pbp95RNAi	-			0.985022		1.28796		0.776662	1.12954
	60	0	1	ElavGS>Polr3ARNAi	-			58	0	1	ElavGS>GTF3C3RNAi	-			60	0	1	ElavGS>TFIIIARNAi	-			58	0	1	ElavGS>Pbp95RNAi	-			1.18317		1.08981
	63	0	1	ElavGS>Polr3ARNAi	-			61	0	1	ElavGS>GTF3C3RNAi	-			63	0	1	ElavGS>TFIIIARNAi	-			61	0	1	ElavGS>Pbp95RNAi	-			1.19309		1.07989
	65	0	1	ElavGS>Polr3ARNAi	-			63	0	1	ElavGS>GTF3C3RNAi	-			65	0	1	ElavGS>TFIIIARNAi	-			63	0	1	ElavGS>Pbp95RNAi	-			0.240301		2.03268
	67	0	1	ElavGS>Polr3ARNAi	-			65	0	1	ElavGS>GTF3C3RNAi	-			68	0	1	ElavGS>TFIIIARNAi	-			65	0	1	ElavGS>Pbp95RNAi	-			0.585781		1.6872
	70	0	1	ElavGS>Polr3ARNAi	-			68	0	1	ElavGS>GTF3C3RNAi	-			70	0	1	ElavGS>TFIIIARNAi	-			68	0	1	ElavGS>Pbp95RNAi	-			1.24151		1.03148
	73	0	1	ElavGS>Polr3ARNAi	-			70	0	1	ElavGS>GTF3C3RNAi	-			72	0	1	ElavGS>TFIIIARNAi	-			70	0	1	ElavGS>Pbp95RNAi	-			1.21958		1.0534
	74	0	1	ElavGS>Polr3ARNAi	-			72	0	1	ElavGS>GTF3C3RNAi	-			74	0	1	ElavGS>TFIIIARNAi	-			72	0	1	ElavGS>Pbp95RNAi	-
	76	0	1	ElavGS>Polr3ARNAi	-			75	0	1	ElavGS>GTF3C3RNAi	-			77	0	1	ElavGS>TFIIIARNAi	-			75	0	1	ElavGS>Pbp95RNAi	-		pannel Q	5s / total DNA		ElavGSweak>GTF3ARNAi RU-	ElavGSweak>GTF3ARNAi RU+
	79	0	1	ElavGS>Polr3ARNAi	-			77	0	1	ElavGS>GTF3C3RNAi	-			77	0	1	ElavGS>TFIIIARNAi	-			77	0	1	ElavGS>Pbp95RNAi	-					1.22883	0.689549
	81	0	1	ElavGS>Polr3ARNAi	-			79	0	1	ElavGS>GTF3C3RNAi	-			77	0	1	ElavGS>TFIIIARNAi	-			79	0	1	ElavGS>Pbp95RNAi	-					0.773888	0.687715
	83	0	1	ElavGS>Polr3ARNAi	-			82	0	1	ElavGS>GTF3C3RNAi	-			77	0	1	ElavGS>TFIIIARNAi	-			82	0	1	ElavGS>Pbp95RNAi	-					1.04218	0.647361
	86	0	1	ElavGS>Polr3ARNAi	-			84	0	1	ElavGS>GTF3C3RNAi	-			77	0	1	ElavGS>TFIIIARNAi	-			84	0	1	ElavGS>Pbp95RNAi	-					1.15327	0.571569
	88	1	1	ElavGS>Polr3ARNAi	-			86	0	1	ElavGS>GTF3C3RNAi	-			77	0	1	ElavGS>TFIIIARNAi	-			86	0	1	ElavGS>Pbp95RNAi	-					0.743268	0.606053
	90	0	1	ElavGS>Polr3ARNAi	-			89	0	1	ElavGS>GTF3C3RNAi	-			77	0	1	ElavGS>TFIIIARNAi	-			89	0	1	ElavGS>Pbp95RNAi	-					1.05856
	93	0	1	ElavGS>Polr3ARNAi	-			89	0	1	ElavGS>GTF3C3RNAi	-			77	0	1	ElavGS>TFIIIARNAi	-			89	0	1	ElavGS>Pbp95RNAi	-
	95	0	1	ElavGS>Polr3ARNAi	-			89	0	1	ElavGS>GTF3C3RNAi	-			77	0	1	ElavGS>TFIIIARNAi	-			89	0	1	ElavGS>Pbp95RNAi	-		pannel R	RU	genotype		5s per / actin5c
	97	0	1	ElavGS>Polr3ARNAi	-			89	0	1	ElavGS>GTF3C3RNAi	-			77	0	1	ElavGS>TFIIIARNAi	-			89	0	1	ElavGS>Pbp95RNAi	-			-	ElavGSweak>dMaf1RNAi		0.897749
	100	0	1	ElavGS>Polr3ARNAi	-			89	0	1	ElavGS>GTF3C3RNAi	-			77	0	1	ElavGS>TFIIIARNAi	-			89	0	1	ElavGS>Pbp95RNAi	-			-	ElavGSweak>dMaf1RNAi		1.09298
	102	0	1	ElavGS>Polr3ARNAi	-			89	0	1	ElavGS>GTF3C3RNAi	-			77	0	1	ElavGS>TFIIIARNAi	-			89	0	1	ElavGS>Pbp95RNAi	-			-	ElavGSweak>dMaf1RNAi		1.33919
	102	0	1	ElavGS>Polr3ARNAi	-			89	0	1	ElavGS>GTF3C3RNAi	-			77	0	1	ElavGS>TFIIIARNAi	-			89	0	1	ElavGS>Pbp95RNAi	-			-	ElavGSweak>dMaf1RNAi		0.625706
	102	0	1	ElavGS>Polr3ARNAi	-			89	0	1	ElavGS>GTF3C3RNAi	-			77	0	1	ElavGS>TFIIIARNAi	-			89	0	1	ElavGS>Pbp95RNAi	-			-	ElavGSweak>dMaf1RNAi		1.04437
	102	0	1	ElavGS>Polr3ARNAi	-			89	0	1	ElavGS>GTF3C3RNAi	-			77	0	1	ElavGS>TFIIIARNAi	-			89	0	1	ElavGS>Pbp95RNAi	-			+	ElavGSweak>dMaf1RNAi		2.16245
	102	0	1	ElavGS>Polr3ARNAi	-			89	0	1	ElavGS>GTF3C3RNAi	-			77	0	1	ElavGS>TFIIIARNAi	-			89	0	1	ElavGS>Pbp95RNAi	-			+	ElavGSweak>dMaf1RNAi		2.4743
	102	0	1	ElavGS>Polr3ARNAi	-			89	0	1	ElavGS>GTF3C3RNAi	-			77	0	1	ElavGS>TFIIIARNAi	-			89	0	1	ElavGS>Pbp95RNAi	-			+	ElavGSweak>dMaf1RNAi		1.53474
	102	0	1	ElavGS>Polr3ARNAi	-			89	0	1	ElavGS>GTF3C3RNAi	-			77	0	1	ElavGS>TFIIIARNAi	-			89	0	1	ElavGS>Pbp95RNAi	-			+	ElavGSweak>dMaf1RNAi		2.00443
	102	0	1	ElavGS>Polr3ARNAi	-			89	0	1	ElavGS>GTF3C3RNAi	-			77	0	1	ElavGS>TFIIIARNAi	-			89	0	1	ElavGS>Pbp95RNAi	-			+	ElavGSweak>dMaf1RNAi		2.41286
	102	0	1	ElavGS>Polr3ARNAi	-			89	0	1	ElavGS>GTF3C3RNAi	-			77	0	1	ElavGS>TFIIIARNAi	-			89	0	1	ElavGS>Pbp95RNAi	-			+	ElavGSweak>dMaf1RNAi		1.21279
	102	0	1	ElavGS>Polr3ARNAi	-			89	0	1	ElavGS>GTF3C3RNAi	-			77	0	1	ElavGS>TFIIIARNAi	-			89	0	1	ElavGS>Pbp95RNAi	-			-	ElavGSweak>dMaf1RNAi;GTF3ARNAi		1.3726
	102	0	1	ElavGS>Polr3ARNAi	-			89	0	1	ElavGS>GTF3C3RNAi	-			77	0	1	ElavGS>TFIIIARNAi	-			89	0	1	ElavGS>Pbp95RNAi	-			-	ElavGSweak>dMaf1RNAi;GTF3ARNAi		1.06694
	102	0	1	ElavGS>Polr3ARNAi	-			89	0	1	ElavGS>GTF3C3RNAi	-			77	0	1	ElavGS>TFIIIARNAi	-			89	0	1	ElavGS>Pbp95RNAi	-			-	ElavGSweak>dMaf1RNAi;GTF3ARNAi		0.954149
	102	0	1	ElavGS>Polr3ARNAi	-			89	0	1	ElavGS>GTF3C3RNAi	-			77	0	1	ElavGS>TFIIIARNAi	-			89	0	1	ElavGS>Pbp95RNAi	-			-	ElavGSweak>dMaf1RNAi;GTF3ARNAi		1.14014
	102	0	1	ElavGS>Polr3ARNAi	-			89	0	1	ElavGS>GTF3C3RNAi	-			77	0	1	ElavGS>TFIIIARNAi	-			89	0	1	ElavGS>Pbp95RNAi	-			-	ElavGSweak>dMaf1RNAi;GTF3ARNAi		0.95992
	102	0	1	ElavGS>Polr3ARNAi	-			89	0	1	ElavGS>GTF3C3RNAi	-			77	0	1	ElavGS>TFIIIARNAi	-			89	0	1	ElavGS>Pbp95RNAi	-			-	ElavGSweak>dMaf1RNAi;GTF3ARNAi		1.01123
	102	0	1	ElavGS>Polr3ARNAi	-			89	0	1	ElavGS>GTF3C3RNAi	-			77	0	1	ElavGS>TFIIIARNAi	-			89	0	1	ElavGS>Pbp95RNAi	-			+	ElavGSweak>dMaf1RNAi;GTF3ARNAi		0.812729
	102	0	1	ElavGS>Polr3ARNAi	-			89	0	1	ElavGS>GTF3C3RNAi	-			77	0	1	ElavGS>TFIIIARNAi	-			89	0	1	ElavGS>Pbp95RNAi	-			+	ElavGSweak>dMaf1RNAi;GTF3ARNAi		1.25873
	102	0	1	ElavGS>Polr3ARNAi	-			89	0	1	ElavGS>GTF3C3RNAi	-			77	0	1	ElavGS>TFIIIARNAi	-			89	0	1	ElavGS>Pbp95RNAi	-			+	ElavGSweak>dMaf1RNAi;GTF3ARNAi		0.814151
	102	0	1	ElavGS>Polr3ARNAi	-			89	0	1	ElavGS>GTF3C3RNAi	-			77	0	1	ElavGS>TFIIIARNAi	-			89	0	1	ElavGS>Pbp95RNAi	-			+	ElavGSweak>dMaf1RNAi;GTF3ARNAi		0.88765
	102	0	1	ElavGS>Polr3ARNAi	-			89	0	1	ElavGS>GTF3C3RNAi	-			77	0	1	ElavGS>TFIIIARNAi	-			89	0	1	ElavGS>Pbp95RNAi	-			+	ElavGSweak>dMaf1RNAi;GTF3ARNAi		0.821783
	102	0	1	ElavGS>Polr3ARNAi	-			89	0	1	ElavGS>GTF3C3RNAi	-			77	0	1	ElavGS>TFIIIARNAi	-			89	0	1	ElavGS>Pbp95RNAi	-			+	ElavGSweak>dMaf1RNAi;GTF3ARNAi		0.693013
	102	0	1	ElavGS>Polr3ARNAi	-			89	0	1	ElavGS>GTF3C3RNAi	-			77	0	1	ElavGS>TFIIIARNAi	-			89	0	1	ElavGS>Pbp95RNAi	-
	102	0	1	ElavGS>Polr3ARNAi	-			89	0	1	ElavGS>GTF3C3RNAi	-			77	0	1	ElavGS>TFIIIARNAi	-			89	0	1	ElavGS>Pbp95RNAi	-
	102	0	1	ElavGS>Polr3ARNAi	-			89	0	1	ElavGS>GTF3C3RNAi	-			77	0	1	ElavGS>TFIIIARNAi	-			89	0	1	ElavGS>Pbp95RNAi	-
	102	0	1	ElavGS>Polr3ARNAi	-			89	0	1	ElavGS>GTF3C3RNAi	-			77	0	1	ElavGS>TFIIIARNAi	-			89	0	1	ElavGS>Pbp95RNAi	-
	102	0	1	ElavGS>Polr3ARNAi	-			89	0	1	ElavGS>GTF3C3RNAi	-			77	0	1	ElavGS>TFIIIARNAi	-			89	0	1	ElavGS>Pbp95RNAi	-
	102	0	1	ElavGS>Polr3ARNAi	-			89	0	1	ElavGS>GTF3C3RNAi	-			77	0	1	ElavGS>TFIIIARNAi	-			89	0	1	ElavGS>Pbp95RNAi	-
	102	0	1	ElavGS>Polr3ARNAi	-			89	0	1	ElavGS>GTF3C3RNAi	-			77	0	1	ElavGS>TFIIIARNAi	-			89	0	1	ElavGS>Pbp95RNAi	-
	102	0	1	ElavGS>Polr3ARNAi	-			89	0	1	ElavGS>GTF3C3RNAi	-			77	0	1	ElavGS>TFIIIARNAi	-			89	0	1	ElavGS>Pbp95RNAi	-
	102	0	1	ElavGS>Polr3ARNAi	-			89	0	1	ElavGS>GTF3C3RNAi	-			77	0	1	ElavGS>TFIIIARNAi	-			89	0	1	ElavGS>Pbp95RNAi	-
	102	0	1	ElavGS>Polr3ARNAi	-			89	0	1	ElavGS>GTF3C3RNAi	-			77	0	1	ElavGS>TFIIIARNAi	-			89	0	1	ElavGS>Pbp95RNAi	-
	102	0	1	ElavGS>Polr3ARNAi	-			89	0	1	ElavGS>GTF3C3RNAi	-			77	0	1	ElavGS>TFIIIARNAi	-			89	0	1	ElavGS>Pbp95RNAi	-
	2.2916666666666665	0	0	ElavGS>Polr3ARNAi	+			2.2916666666666665	0	0	ElavGS>GTF3C3RNAi	+			2.2916666666666665	0	0	ElavGS>TFIIIARNAi	+			2.2916666666666665	0	0	ElavGS>Pbp95RNAi	+
	4.0541666666666671	0	0	ElavGS>Polr3ARNAi	+			5.0541666666666671	0	0	ElavGS>GTF3C3RNAi	+			4.0541666666666671	0	0	ElavGS>TFIIIARNAi	+			5.0541666666666671	0	0	ElavGS>Pbp95RNAi	+
	6.1409722222222225	0	0	ElavGS>Polr3ARNAi	+			7.1409722222222225	0	0	ElavGS>GTF3C3RNAi	+			7.1409722222222225	0	0	ElavGS>TFIIIARNAi	+			7.1409722222222225	0	0	ElavGS>Pbp95RNAi	+
	9.1527777777777786	0	0	ElavGS>Polr3ARNAi	+			9.1527777777777786	0	0	ElavGS>GTF3C3RNAi	+			9.1527777777777786	0	0	ElavGS>TFIIIARNAi	+			9.1527777777777786	0	0	ElavGS>Pbp95RNAi	+
	11.019444444444446	0	0	ElavGS>Polr3ARNAi	+			12.019444444444446	0	0	ElavGS>GTF3C3RNAi	+			11.019444444444446	0	0	ElavGS>TFIIIARNAi	+			12.019444444444446	0	0	ElavGS>Pbp95RNAi	+
	13.000000000000002	0	0	ElavGS>Polr3ARNAi	+			14.000000000000002	0	0	ElavGS>GTF3C3RNAi	+			14.000000000000002	0	0	ElavGS>TFIIIARNAi	+			14.000000000000002	0	0	ElavGS>Pbp95RNAi	+
	16	0	0	ElavGS>Polr3ARNAi	+			16	0	0	ElavGS>GTF3C3RNAi	+			16	1	0	ElavGS>TFIIIARNAi	+			16	0	0	ElavGS>Pbp95RNAi	+
	18	0	0	ElavGS>Polr3ARNAi	+			19	0	0	ElavGS>GTF3C3RNAi	+			18	0	0	ElavGS>TFIIIARNAi	+			19	0	0	ElavGS>Pbp95RNAi	+
	20	0	0	ElavGS>Polr3ARNAi	+			21	0	0	ElavGS>GTF3C3RNAi	+			21	0	0	ElavGS>TFIIIARNAi	+			21	0	0	ElavGS>Pbp95RNAi	+
	23	0	0	ElavGS>Polr3ARNAi	+			23	0	0	ElavGS>GTF3C3RNAi	+			23	2	0	ElavGS>TFIIIARNAi	+			23	0	0	ElavGS>Pbp95RNAi	+
	25	0	0	ElavGS>Polr3ARNAi	+			26	0	0	ElavGS>GTF3C3RNAi	+			25	0	0	ElavGS>TFIIIARNAi	+			26	0	0	ElavGS>Pbp95RNAi	+
	27	0	0	ElavGS>Polr3ARNAi	+			28	0	0	ElavGS>GTF3C3RNAi	+			28	0	0	ElavGS>TFIIIARNAi	+			28	0	0	ElavGS>Pbp95RNAi	+
	30	0	0	ElavGS>Polr3ARNAi	+			30	0	0	ElavGS>GTF3C3RNAi	+			30	2	0	ElavGS>TFIIIARNAi	+			30	0	0	ElavGS>Pbp95RNAi	+
	32	0	0	ElavGS>Polr3ARNAi	+			30	0	0	ElavGS>GTF3C3RNAi	+			32	1	0	ElavGS>TFIIIARNAi	+			30	0	0	ElavGS>Pbp95RNAi	+
	34	0	0	ElavGS>Polr3ARNAi	+			33	7	0	ElavGS>GTF3C3RNAi	+			35	0	0	ElavGS>TFIIIARNAi	+			33	0	0	ElavGS>Pbp95RNAi	+
	37	0	0	ElavGS>Polr3ARNAi	+			35	3	0	ElavGS>GTF3C3RNAi	+			37	0	0	ElavGS>TFIIIARNAi	+			35	1	0	ElavGS>Pbp95RNAi	+
	39	0	0	ElavGS>Polr3ARNAi	+			37	4	0	ElavGS>GTF3C3RNAi	+			39	0	0	ElavGS>TFIIIARNAi	+			37	0	0	ElavGS>Pbp95RNAi	+
	41	0	0	ElavGS>Polr3ARNAi	+			40	9	0	ElavGS>GTF3C3RNAi	+			42	1	0	ElavGS>TFIIIARNAi	+			40	1	0	ElavGS>Pbp95RNAi	+
	44	0	0	ElavGS>Polr3ARNAi	+			42	11	0	ElavGS>GTF3C3RNAi	+			44	2	0	ElavGS>TFIIIARNAi	+			42	1	0	ElavGS>Pbp95RNAi	+
	46	1	0	ElavGS>Polr3ARNAi	+			44	6	0	ElavGS>GTF3C3RNAi	+			46	0	0	ElavGS>TFIIIARNAi	+			44	2	0	ElavGS>Pbp95RNAi	+
	49	0	0	ElavGS>Polr3ARNAi	+			47	17	0	ElavGS>GTF3C3RNAi	+			49	2	0	ElavGS>TFIIIARNAi	+			47	1	0	ElavGS>Pbp95RNAi	+
	51	0	0	ElavGS>Polr3ARNAi	+			49	7	0	ElavGS>GTF3C3RNAi	+			51	7	0	ElavGS>TFIIIARNAi	+			49	0	0	ElavGS>Pbp95RNAi	+
	53	0	0	ElavGS>Polr3ARNAi	+			52	13	0	ElavGS>GTF3C3RNAi	+			53	3	0	ElavGS>TFIIIARNAi	+			52	6	0	ElavGS>Pbp95RNAi	+
	56	0	0	ElavGS>Polr3ARNAi	+			54	6	0	ElavGS>GTF3C3RNAi	+			55	7	0	ElavGS>TFIIIARNAi	+			54	6	0	ElavGS>Pbp95RNAi	+
	58	1	0	ElavGS>Polr3ARNAi	+			56	5	0	ElavGS>GTF3C3RNAi	+			58	9	0	ElavGS>TFIIIARNAi	+			56	4	0	ElavGS>Pbp95RNAi	+
	60	0	0	ElavGS>Polr3ARNAi	+			58	10	0	ElavGS>GTF3C3RNAi	+			60	4	0	ElavGS>TFIIIARNAi	+			58	10	0	ElavGS>Pbp95RNAi	+
	63	0	0	ElavGS>Polr3ARNAi	+			61	10	0	ElavGS>GTF3C3RNAi	+			63	15	0	ElavGS>TFIIIARNAi	+			61	8	0	ElavGS>Pbp95RNAi	+
	65	0	0	ElavGS>Polr3ARNAi	+			63	5	0	ElavGS>GTF3C3RNAi	+			65	6	0	ElavGS>TFIIIARNAi	+			63	7	0	ElavGS>Pbp95RNAi	+
	67	4	0	ElavGS>Polr3ARNAi	+			65	10	0	ElavGS>GTF3C3RNAi	+			68	38	0	ElavGS>TFIIIARNAi	+			65	11	0	ElavGS>Pbp95RNAi	+
	70	3	0	ElavGS>Polr3ARNAi	+			68	9	0	ElavGS>GTF3C3RNAi	+			70	7	0	ElavGS>TFIIIARNAi	+			68	12	0	ElavGS>Pbp95RNAi	+
	73	3	0	ElavGS>Polr3ARNAi	+			70	3	0	ElavGS>GTF3C3RNAi	+			72	5	0	ElavGS>TFIIIARNAi	+			70	11	0	ElavGS>Pbp95RNAi	+
	74	1	0	ElavGS>Polr3ARNAi	+			72	2	0	ElavGS>GTF3C3RNAi	+			74	7	0	ElavGS>TFIIIARNAi	+			72	14	0	ElavGS>Pbp95RNAi	+
	76	2	0	ElavGS>Polr3ARNAi	+			75	1	0	ElavGS>GTF3C3RNAi	+			77	1	0	ElavGS>TFIIIARNAi	+			75	19	0	ElavGS>Pbp95RNAi	+
	79	7	0	ElavGS>Polr3ARNAi	+			77	5	0	ElavGS>GTF3C3RNAi	+			77	0	0	ElavGS>TFIIIARNAi	+			77	11	0	ElavGS>Pbp95RNAi	+
	81	8	0	ElavGS>Polr3ARNAi	+			79	0	0	ElavGS>GTF3C3RNAi	+			77	0	0	ElavGS>TFIIIARNAi	+			79	4	0	ElavGS>Pbp95RNAi	+
	83	8	0	ElavGS>Polr3ARNAi	+			82	0	0	ElavGS>GTF3C3RNAi	+			77	0	0	ElavGS>TFIIIARNAi	+			82	10	0	ElavGS>Pbp95RNAi	+
	86	7	0	ElavGS>Polr3ARNAi	+			84	0	0	ElavGS>GTF3C3RNAi	+			77	0	0	ElavGS>TFIIIARNAi	+			84	3	0	ElavGS>Pbp95RNAi	+
	88	7	0	ElavGS>Polr3ARNAi	+			86	0	0	ElavGS>GTF3C3RNAi	+			77	0	0	ElavGS>TFIIIARNAi	+			86	2	0	ElavGS>Pbp95RNAi	+
	90	12	0	ElavGS>Polr3ARNAi	+			89	0	0	ElavGS>GTF3C3RNAi	+			77	0	0	ElavGS>TFIIIARNAi	+			89	2	0	ElavGS>Pbp95RNAi	+
	93	12	0	ElavGS>Polr3ARNAi	+			89	0	0	ElavGS>GTF3C3RNAi	+			77	0	0	ElavGS>TFIIIARNAi	+			89	0	0	ElavGS>Pbp95RNAi	+
	95	6	0	ElavGS>Polr3ARNAi	+			89	0	0	ElavGS>GTF3C3RNAi	+			77	0	0	ElavGS>TFIIIARNAi	+			89	0	0	ElavGS>Pbp95RNAi	+
	97	5	0	ElavGS>Polr3ARNAi	+			89	0	0	ElavGS>GTF3C3RNAi	+			77	0	0	ElavGS>TFIIIARNAi	+			89	0	0	ElavGS>Pbp95RNAi	+
	100	5	0	ElavGS>Polr3ARNAi	+			89	0	0	ElavGS>GTF3C3RNAi	+			77	0	0	ElavGS>TFIIIARNAi	+			89	0	0	ElavGS>Pbp95RNAi	+
	102	0	0	ElavGS>Polr3ARNAi	+			89	0	0	ElavGS>GTF3C3RNAi	+			77	0	0	ElavGS>TFIIIARNAi	+			89	0	0	ElavGS>Pbp95RNAi	+
	102	0	0	ElavGS>Polr3ARNAi	+			89	0	0	ElavGS>GTF3C3RNAi	+			77	0	0	ElavGS>TFIIIARNAi	+			89	0	0	ElavGS>Pbp95RNAi	+
	102	0	0	ElavGS>Polr3ARNAi	+			89	0	0	ElavGS>GTF3C3RNAi	+			77	0	0	ElavGS>TFIIIARNAi	+			89	0	0	ElavGS>Pbp95RNAi	+
	102	0	0	ElavGS>Polr3ARNAi	+			89	0	0	ElavGS>GTF3C3RNAi	+			77	0	0	ElavGS>TFIIIARNAi	+			89	0	0	ElavGS>Pbp95RNAi	+
	102	0	0	ElavGS>Polr3ARNAi	+			89	0	0	ElavGS>GTF3C3RNAi	+			77	0	0	ElavGS>TFIIIARNAi	+			89	0	0	ElavGS>Pbp95RNAi	+
	102	0	0	ElavGS>Polr3ARNAi	+			89	0	0	ElavGS>GTF3C3RNAi	+			77	0	0	ElavGS>TFIIIARNAi	+			89	0	0	ElavGS>Pbp95RNAi	+
	102	0	0	ElavGS>Polr3ARNAi	+			89	0	0	ElavGS>GTF3C3RNAi	+			77	0	0	ElavGS>TFIIIARNAi	+			89	0	0	ElavGS>Pbp95RNAi	+
	102	0	0	ElavGS>Polr3ARNAi	+			89	0	0	ElavGS>GTF3C3RNAi	+			77	0	0	ElavGS>TFIIIARNAi	+			89	0	0	ElavGS>Pbp95RNAi	+
	102	0	0	ElavGS>Polr3ARNAi	+			89	0	0	ElavGS>GTF3C3RNAi	+			77	0	0	ElavGS>TFIIIARNAi	+			89	0	0	ElavGS>Pbp95RNAi	+
	102	0	0	ElavGS>Polr3ARNAi	+			89	0	0	ElavGS>GTF3C3RNAi	+			77	0	0	ElavGS>TFIIIARNAi	+			89	0	0	ElavGS>Pbp95RNAi	+
	102	0	0	ElavGS>Polr3ARNAi	+			89	0	0	ElavGS>GTF3C3RNAi	+			77	0	0	ElavGS>TFIIIARNAi	+			89	0	0	ElavGS>Pbp95RNAi	+
	102	0	0	ElavGS>Polr3ARNAi	+			89	0	0	ElavGS>GTF3C3RNAi	+			77	0	0	ElavGS>TFIIIARNAi	+			89	0	0	ElavGS>Pbp95RNAi	+
	102	0	0	ElavGS>Polr3ARNAi	+			89	0	0	ElavGS>GTF3C3RNAi	+			77	0	0	ElavGS>TFIIIARNAi	+			89	0	0	ElavGS>Pbp95RNAi	+
	102	0	0	ElavGS>Polr3ARNAi	+			89	0	0	ElavGS>GTF3C3RNAi	+			77	0	0	ElavGS>TFIIIARNAi	+			89	0	0	ElavGS>Pbp95RNAi	+
	102	0	0	ElavGS>Polr3ARNAi	+			89	0	0	ElavGS>GTF3C3RNAi	+			77	0	0	ElavGS>TFIIIARNAi	+			89	0	0	ElavGS>Pbp95RNAi	+
	102	0	0	ElavGS>Polr3ARNAi	+			89	0	0	ElavGS>GTF3C3RNAi	+			77	0	0	ElavGS>TFIIIARNAi	+			89	0	0	ElavGS>Pbp95RNAi	+
	102	0	0	ElavGS>Polr3ARNAi	+			89	0	0	ElavGS>GTF3C3RNAi	+			77	0	0	ElavGS>TFIIIARNAi	+			89	0	0	ElavGS>Pbp95RNAi	+
	102	0	0	ElavGS>Polr3ARNAi	+			89	0	0	ElavGS>GTF3C3RNAi	+			77	0	0	ElavGS>TFIIIARNAi	+			89	0	0	ElavGS>Pbp95RNAi	+
	102	0	0	ElavGS>Polr3ARNAi	+			89	0	0	ElavGS>GTF3C3RNAi	+			77	0	0	ElavGS>TFIIIARNAi	+			89	0	0	ElavGS>Pbp95RNAi	+
	102	0	0	ElavGS>Polr3ARNAi	+			89	0	0	ElavGS>GTF3C3RNAi	+			77	0	0	ElavGS>TFIIIARNAi	+			89	0	0	ElavGS>Pbp95RNAi	+
	102	0	0	ElavGS>Polr3ARNAi	+			89	0	0	ElavGS>GTF3C3RNAi	+			77	0	0	ElavGS>TFIIIARNAi	+			89	0	0	ElavGS>Pbp95RNAi	+
	102	0	0	ElavGS>Polr3ARNAi	+			89	0	0	ElavGS>GTF3C3RNAi	+			77	0	0	ElavGS>TFIIIARNAi	+			89	0	0	ElavGS>Pbp95RNAi	+
	102	0	0	ElavGS>Polr3ARNAi	+			89	0	0	ElavGS>GTF3C3RNAi	+			77	0	0	ElavGS>TFIIIARNAi	+			89	0	0	ElavGS>Pbp95RNAi	+
	102	0	0	ElavGS>Polr3ARNAi	+			89	0	0	ElavGS>GTF3C3RNAi	+			77	0	0	ElavGS>TFIIIARNAi	+			89	0	0	ElavGS>Pbp95RNAi	+
	102	0	0	ElavGS>Polr3ARNAi	+			89	0	0	ElavGS>GTF3C3RNAi	+			77	0	0	ElavGS>TFIIIARNAi	+			89	0	0	ElavGS>Pbp95RNAi	+
	102	0	0	ElavGS>Polr3ARNAi	+			89	0	0	ElavGS>GTF3C3RNAi	+			77	0	0	ElavGS>TFIIIARNAi	+			89	0	0	ElavGS>Pbp95RNAi	+
	102	0	0	ElavGS>Polr3ARNAi	+			89	0	0	ElavGS>GTF3C3RNAi	+			77	0	0	ElavGS>TFIIIARNAi	+			89	0	0	ElavGS>Pbp95RNAi	+
	102	0	0	ElavGS>Polr3ARNAi	+			89	0	0	ElavGS>GTF3C3RNAi	+			77	0	0	ElavGS>TFIIIARNAi	+			89	0	0	ElavGS>Pbp95RNAi	+
	102	0	0	ElavGS>Polr3ARNAi	+			89	0	0	ElavGS>GTF3C3RNAi	+			77	0	0	ElavGS>TFIIIARNAi	+			89	0	0	ElavGS>Pbp95RNAi	+
	102	0	0	ElavGS>Polr3ARNAi	+			89	0	0	ElavGS>GTF3C3RNAi	+			77	0	0	ElavGS>TFIIIARNAi	+			89	0	0	ElavGS>Pbp95RNAi	+
	102	0	0	ElavGS>Polr3ARNAi	+			89	0	0	ElavGS>GTF3C3RNAi	+			77	0	0	ElavGS>TFIIIARNAi	+			89	0	0	ElavGS>Pbp95RNAi	+
	102	0	0	ElavGS>Polr3ARNAi	+			89	0	0	ElavGS>GTF3C3RNAi	+			77	0	0	ElavGS>TFIIIARNAi	+			89	0	0	ElavGS>Pbp95RNAi	+
	2.2916666666666665	0	1	ElavGS>Polr3ARNAi	+			2.2916666666666665	0	1	ElavGS>GTF3C3RNAi	+			2.2916666666666665	0	1	ElavGS>TFIIIARNAi	+			2.2916666666666665	0	1	ElavGS>Pbp95RNAi	+
	4.0541666666666671	0	1	ElavGS>Polr3ARNAi	+			5.0541666666666671	0	1	ElavGS>GTF3C3RNAi	+			4.0541666666666671	0	1	ElavGS>TFIIIARNAi	+			5.0541666666666671	0	1	ElavGS>Pbp95RNAi	+
	6.1409722222222225	0	1	ElavGS>Polr3ARNAi	+			7.1409722222222225	0	1	ElavGS>GTF3C3RNAi	+			7.1409722222222225	0	1	ElavGS>TFIIIARNAi	+			7.1409722222222225	0	1	ElavGS>Pbp95RNAi	+
	9.1527777777777786	0	1	ElavGS>Polr3ARNAi	+			9.1527777777777786	0	1	ElavGS>GTF3C3RNAi	+			9.1527777777777786	0	1	ElavGS>TFIIIARNAi	+			9.1527777777777786	0	1	ElavGS>Pbp95RNAi	+
	11.019444444444446	0	1	ElavGS>Polr3ARNAi	+			12.019444444444446	0	1	ElavGS>GTF3C3RNAi	+			11.019444444444446	0	1	ElavGS>TFIIIARNAi	+			12.019444444444446	0	1	ElavGS>Pbp95RNAi	+
	13.000000000000002	0	1	ElavGS>Polr3ARNAi	+			14.000000000000002	0	1	ElavGS>GTF3C3RNAi	+			14.000000000000002	0	1	ElavGS>TFIIIARNAi	+			14.000000000000002	0	1	ElavGS>Pbp95RNAi	+
	16	0	1	ElavGS>Polr3ARNAi	+			16	0	1	ElavGS>GTF3C3RNAi	+			16	0	1	ElavGS>TFIIIARNAi	+			16	0	1	ElavGS>Pbp95RNAi	+
	18	0	1	ElavGS>Polr3ARNAi	+			19	0	1	ElavGS>GTF3C3RNAi	+			18	0	1	ElavGS>TFIIIARNAi	+			19	0	1	ElavGS>Pbp95RNAi	+
	20	0	1	ElavGS>Polr3ARNAi	+			21	0	1	ElavGS>GTF3C3RNAi	+			21	0	1	ElavGS>TFIIIARNAi	+			21	0	1	ElavGS>Pbp95RNAi	+
	23	0	1	ElavGS>Polr3ARNAi	+			23	0	1	ElavGS>GTF3C3RNAi	+			23	0	1	ElavGS>TFIIIARNAi	+			23	0	1	ElavGS>Pbp95RNAi	+
	25	0	1	ElavGS>Polr3ARNAi	+			26	0	1	ElavGS>GTF3C3RNAi	+			25	0	1	ElavGS>TFIIIARNAi	+			26	0	1	ElavGS>Pbp95RNAi	+
	27	0	1	ElavGS>Polr3ARNAi	+			28	0	1	ElavGS>GTF3C3RNAi	+			28	0	1	ElavGS>TFIIIARNAi	+			28	0	1	ElavGS>Pbp95RNAi	+
	30	0	1	ElavGS>Polr3ARNAi	+			30	0	1	ElavGS>GTF3C3RNAi	+			30	0	1	ElavGS>TFIIIARNAi	+			30	0	1	ElavGS>Pbp95RNAi	+
	32	0	1	ElavGS>Polr3ARNAi	+			30	0	1	ElavGS>GTF3C3RNAi	+			32	0	1	ElavGS>TFIIIARNAi	+			30	0	1	ElavGS>Pbp95RNAi	+
	34	0	1	ElavGS>Polr3ARNAi	+			33	0	1	ElavGS>GTF3C3RNAi	+			35	0	1	ElavGS>TFIIIARNAi	+			33	0	1	ElavGS>Pbp95RNAi	+
	37	0	1	ElavGS>Polr3ARNAi	+			35	0	1	ElavGS>GTF3C3RNAi	+			37	0	1	ElavGS>TFIIIARNAi	+			35	0	1	ElavGS>Pbp95RNAi	+
	39	0	1	ElavGS>Polr3ARNAi	+			37	0	1	ElavGS>GTF3C3RNAi	+			39	0	1	ElavGS>TFIIIARNAi	+			37	0	1	ElavGS>Pbp95RNAi	+
	41	0	1	ElavGS>Polr3ARNAi	+			40	0	1	ElavGS>GTF3C3RNAi	+			42	0	1	ElavGS>TFIIIARNAi	+			40	0	1	ElavGS>Pbp95RNAi	+
	44	0	1	ElavGS>Polr3ARNAi	+			42	0	1	ElavGS>GTF3C3RNAi	+			44	0	1	ElavGS>TFIIIARNAi	+			42	0	1	ElavGS>Pbp95RNAi	+
	46	0	1	ElavGS>Polr3ARNAi	+			44	0	1	ElavGS>GTF3C3RNAi	+			46	0	1	ElavGS>TFIIIARNAi	+			44	0	1	ElavGS>Pbp95RNAi	+
	49	0	1	ElavGS>Polr3ARNAi	+			47	0	1	ElavGS>GTF3C3RNAi	+			49	0	1	ElavGS>TFIIIARNAi	+			47	1	1	ElavGS>Pbp95RNAi	+
	51	0	1	ElavGS>Polr3ARNAi	+			49	0	1	ElavGS>GTF3C3RNAi	+			51	0	1	ElavGS>TFIIIARNAi	+			49	0	1	ElavGS>Pbp95RNAi	+
	53	0	1	ElavGS>Polr3ARNAi	+			52	0	1	ElavGS>GTF3C3RNAi	+			53	0	1	ElavGS>TFIIIARNAi	+			52	0	1	ElavGS>Pbp95RNAi	+
	56	0	1	ElavGS>Polr3ARNAi	+			54	0	1	ElavGS>GTF3C3RNAi	+			55	0	1	ElavGS>TFIIIARNAi	+			54	0	1	ElavGS>Pbp95RNAi	+
	58	0	1	ElavGS>Polr3ARNAi	+			56	0	1	ElavGS>GTF3C3RNAi	+			58	0	1	ElavGS>TFIIIARNAi	+			56	0	1	ElavGS>Pbp95RNAi	+
	60	0	1	ElavGS>Polr3ARNAi	+			58	0	1	ElavGS>GTF3C3RNAi	+			60	0	1	ElavGS>TFIIIARNAi	+			58	0	1	ElavGS>Pbp95RNAi	+
	63	0	1	ElavGS>Polr3ARNAi	+			61	0	1	ElavGS>GTF3C3RNAi	+			63	0	1	ElavGS>TFIIIARNAi	+			61	0	1	ElavGS>Pbp95RNAi	+
	65	0	1	ElavGS>Polr3ARNAi	+			63	0	1	ElavGS>GTF3C3RNAi	+			65	0	1	ElavGS>TFIIIARNAi	+			63	0	1	ElavGS>Pbp95RNAi	+
	67	0	1	ElavGS>Polr3ARNAi	+			65	0	1	ElavGS>GTF3C3RNAi	+			68	0	1	ElavGS>TFIIIARNAi	+			65	0	1	ElavGS>Pbp95RNAi	+
	70	0	1	ElavGS>Polr3ARNAi	+			68	0	1	ElavGS>GTF3C3RNAi	+			70	0	1	ElavGS>TFIIIARNAi	+			68	0	1	ElavGS>Pbp95RNAi	+
	73	0	1	ElavGS>Polr3ARNAi	+			70	0	1	ElavGS>GTF3C3RNAi	+			72	0	1	ElavGS>TFIIIARNAi	+			70	1	1	ElavGS>Pbp95RNAi	+
	74	0	1	ElavGS>Polr3ARNAi	+			72	0	1	ElavGS>GTF3C3RNAi	+			74	0	1	ElavGS>TFIIIARNAi	+			72	2	1	ElavGS>Pbp95RNAi	+
	76	0	1	ElavGS>Polr3ARNAi	+			75	0	1	ElavGS>GTF3C3RNAi	+			77	0	1	ElavGS>TFIIIARNAi	+			75	0	1	ElavGS>Pbp95RNAi	+
	79	0	1	ElavGS>Polr3ARNAi	+			77	0	1	ElavGS>GTF3C3RNAi	+			77	0	1	ElavGS>TFIIIARNAi	+			77	0	1	ElavGS>Pbp95RNAi	+
	81	0	1	ElavGS>Polr3ARNAi	+			79	0	1	ElavGS>GTF3C3RNAi	+			77	0	1	ElavGS>TFIIIARNAi	+			79	0	1	ElavGS>Pbp95RNAi	+
	83	0	1	ElavGS>Polr3ARNAi	+			82	0	1	ElavGS>GTF3C3RNAi	+			77	0	1	ElavGS>TFIIIARNAi	+			82	0	1	ElavGS>Pbp95RNAi	+
	86	0	1	ElavGS>Polr3ARNAi	+			84	0	1	ElavGS>GTF3C3RNAi	+			77	0	1	ElavGS>TFIIIARNAi	+			84	0	1	ElavGS>Pbp95RNAi	+
	88	0	1	ElavGS>Polr3ARNAi	+			86	0	1	ElavGS>GTF3C3RNAi	+			77	0	1	ElavGS>TFIIIARNAi	+			86	0	1	ElavGS>Pbp95RNAi	+
	90	0	1	ElavGS>Polr3ARNAi	+			89	0	1	ElavGS>GTF3C3RNAi	+			77	0	1	ElavGS>TFIIIARNAi	+			89	0	1	ElavGS>Pbp95RNAi	+
	93	0	1	ElavGS>Polr3ARNAi	+			89	0	1	ElavGS>GTF3C3RNAi	+			77	0	1	ElavGS>TFIIIARNAi	+			89	0	1	ElavGS>Pbp95RNAi	+
	95	0	1	ElavGS>Polr3ARNAi	+			89	0	1	ElavGS>GTF3C3RNAi	+			77	0	1	ElavGS>TFIIIARNAi	+			89	0	1	ElavGS>Pbp95RNAi	+
	97	0	1	ElavGS>Polr3ARNAi	+			89	0	1	ElavGS>GTF3C3RNAi	+			77	0	1	ElavGS>TFIIIARNAi	+			89	0	1	ElavGS>Pbp95RNAi	+
	100	0	1	ElavGS>Polr3ARNAi	+			89	0	1	ElavGS>GTF3C3RNAi	+			77	0	1	ElavGS>TFIIIARNAi	+			89	0	1	ElavGS>Pbp95RNAi	+
	102	0	1	ElavGS>Polr3ARNAi	+			89	0	1	ElavGS>GTF3C3RNAi	+			77	0	1	ElavGS>TFIIIARNAi	+			89	0	1	ElavGS>Pbp95RNAi	+
	102	0	1	ElavGS>Polr3ARNAi	+			89	0	1	ElavGS>GTF3C3RNAi	+			77	0	1	ElavGS>TFIIIARNAi	+			89	0	1	ElavGS>Pbp95RNAi	+
	102	0	1	ElavGS>Polr3ARNAi	+			89	0	1	ElavGS>GTF3C3RNAi	+			77	0	1	ElavGS>TFIIIARNAi	+			89	0	1	ElavGS>Pbp95RNAi	+
	102	0	1	ElavGS>Polr3ARNAi	+			89	0	1	ElavGS>GTF3C3RNAi	+			77	0	1	ElavGS>TFIIIARNAi	+			89	0	1	ElavGS>Pbp95RNAi	+
	102	0	1	ElavGS>Polr3ARNAi	+			89	0	1	ElavGS>GTF3C3RNAi	+			77	0	1	ElavGS>TFIIIARNAi	+			89	0	1	ElavGS>Pbp95RNAi	+
	102	0	1	ElavGS>Polr3ARNAi	+			89	0	1	ElavGS>GTF3C3RNAi	+			77	0	1	ElavGS>TFIIIARNAi	+			89	0	1	ElavGS>Pbp95RNAi	+
	102	0	1	ElavGS>Polr3ARNAi	+			89	0	1	ElavGS>GTF3C3RNAi	+			77	0	1	ElavGS>TFIIIARNAi	+			89	0	1	ElavGS>Pbp95RNAi	+
	102	0	1	ElavGS>Polr3ARNAi	+			89	0	1	ElavGS>GTF3C3RNAi	+			77	0	1	ElavGS>TFIIIARNAi	+			89	0	1	ElavGS>Pbp95RNAi	+
	102	0	1	ElavGS>Polr3ARNAi	+			89	0	1	ElavGS>GTF3C3RNAi	+			77	0	1	ElavGS>TFIIIARNAi	+			89	0	1	ElavGS>Pbp95RNAi	+
	102	0	1	ElavGS>Polr3ARNAi	+			89	0	1	ElavGS>GTF3C3RNAi	+			77	0	1	ElavGS>TFIIIARNAi	+			89	0	1	ElavGS>Pbp95RNAi	+
	102	0	1	ElavGS>Polr3ARNAi	+			89	0	1	ElavGS>GTF3C3RNAi	+			77	0	1	ElavGS>TFIIIARNAi	+			89	0	1	ElavGS>Pbp95RNAi	+
	102	0	1	ElavGS>Polr3ARNAi	+			89	0	1	ElavGS>GTF3C3RNAi	+			77	0	1	ElavGS>TFIIIARNAi	+			89	0	1	ElavGS>Pbp95RNAi	+
	102	0	1	ElavGS>Polr3ARNAi	+			89	0	1	ElavGS>GTF3C3RNAi	+			77	0	1	ElavGS>TFIIIARNAi	+			89	0	1	ElavGS>Pbp95RNAi	+
	102	0	1	ElavGS>Polr3ARNAi	+			89	0	1	ElavGS>GTF3C3RNAi	+			77	0	1	ElavGS>TFIIIARNAi	+			89	0	1	ElavGS>Pbp95RNAi	+
	102	0	1	ElavGS>Polr3ARNAi	+			89	0	1	ElavGS>GTF3C3RNAi	+			77	0	1	ElavGS>TFIIIARNAi	+			89	0	1	ElavGS>Pbp95RNAi	+
	102	0	1	ElavGS>Polr3ARNAi	+			89	0	1	ElavGS>GTF3C3RNAi	+			77	0	1	ElavGS>TFIIIARNAi	+			89	0	1	ElavGS>Pbp95RNAi	+
	102	0	1	ElavGS>Polr3ARNAi	+			89	0	1	ElavGS>GTF3C3RNAi	+			77	0	1	ElavGS>TFIIIARNAi	+			89	0	1	ElavGS>Pbp95RNAi	+
	102	0	1	ElavGS>Polr3ARNAi	+			89	0	1	ElavGS>GTF3C3RNAi	+			77	0	1	ElavGS>TFIIIARNAi	+			89	0	1	ElavGS>Pbp95RNAi	+
	102	0	1	ElavGS>Polr3ARNAi	+			89	0	1	ElavGS>GTF3C3RNAi	+			77	0	1	ElavGS>TFIIIARNAi	+			89	0	1	ElavGS>Pbp95RNAi	+
	102	0	1	ElavGS>Polr3ARNAi	+			89	0	1	ElavGS>GTF3C3RNAi	+			77	0	1	ElavGS>TFIIIARNAi	+			89	0	1	ElavGS>Pbp95RNAi	+
	102	0	1	ElavGS>Polr3ARNAi	+			89	0	1	ElavGS>GTF3C3RNAi	+			77	0	1	ElavGS>TFIIIARNAi	+			89	0	1	ElavGS>Pbp95RNAi	+
	102	0	1	ElavGS>Polr3ARNAi	+			89	0	1	ElavGS>GTF3C3RNAi	+			77	0	1	ElavGS>TFIIIARNAi	+			89	0	1	ElavGS>Pbp95RNAi	+
	102	0	1	ElavGS>Polr3ARNAi	+			89	0	1	ElavGS>GTF3C3RNAi	+			77	0	1	ElavGS>TFIIIARNAi	+			89	0	1	ElavGS>Pbp95RNAi	+
	102	0	1	ElavGS>Polr3ARNAi	+			89	0	1	ElavGS>GTF3C3RNAi	+			77	0	1	ElavGS>TFIIIARNAi	+			89	0	1	ElavGS>Pbp95RNAi	+
	102	0	1	ElavGS>Polr3ARNAi	+			89	0	1	ElavGS>GTF3C3RNAi	+			77	0	1	ElavGS>TFIIIARNAi	+			89	0	1	ElavGS>Pbp95RNAi	+
	102	0	1	ElavGS>Polr3ARNAi	+			89	0	1	ElavGS>GTF3C3RNAi	+			77	0	1	ElavGS>TFIIIARNAi	+			89	0	1	ElavGS>Pbp95RNAi	+
	102	0	1	ElavGS>Polr3ARNAi	+			89	0	1	ElavGS>GTF3C3RNAi	+			77	0	1	ElavGS>TFIIIARNAi	+			89	0	1	ElavGS>Pbp95RNAi	+
	102	0	1	ElavGS>Polr3ARNAi	+			89	0	1	ElavGS>GTF3C3RNAi	+			77	0	1	ElavGS>TFIIIARNAi	+			89	0	1	ElavGS>Pbp95RNAi	+
	102	0	1	ElavGS>Polr3ARNAi	+			89	0	1	ElavGS>GTF3C3RNAi	+			77	0	1	ElavGS>TFIIIARNAi	+			89	0	1	ElavGS>Pbp95RNAi	+
	102	0	1	ElavGS>Polr3ARNAi	+			89	0	1	ElavGS>GTF3C3RNAi	+			77	0	1	ElavGS>TFIIIARNAi	+			89	0	1	ElavGS>Pbp95RNAi	+
	102	0	1	ElavGS>Polr3ARNAi	+			89	0	1	ElavGS>GTF3C3RNAi	+			77	0	1	ElavGS>TFIIIARNAi	+			89	0	1	ElavGS>Pbp95RNAi	+
	102	0	1	ElavGS>Polr3ARNAi	+			89	0	1	ElavGS>GTF3C3RNAi	+			77	0	1	ElavGS>TFIIIARNAi	+			89	0	1	ElavGS>Pbp95RNAi	+

[truncated: 1 more sheets: Figure S7]
